# Supplementary material for: N-(3,5-Dimethyl­phen­yl)-4-methyl­benzene­sulfonamide
Source: Acta Crystallogr Sect E Struct Rep Online. 2009 Dec 16;66(Pt 1):o144. doi: 10.1107/S1600536809053057 (PMC2980205; doi:10.1107/S1600536809053057)
Supplement: Supplementary file 2 [file e-66-0o144-Isup2.hkl]

# 
# h,k,l, Fc-squared, Fo-squared, sigma(Fo-squared) and status flag 
# 
data_I
_shelx_title ' S29 P-1' 
_shelx_refln_list_code          4 
_shelx_F_calc_maximum      105.62 
_exptl_crystal_F_000       292.00 
_reflns_d_resolution_high  0.8002 
 
loop_ 
 _symmetry_equiv_pos_as_xyz 
 'x, y, z' 
 '-x, -y, -z' 
 
_cell_length_a     8.3110 
_cell_length_b     8.5210 
_cell_length_c    11.4120 
_cell_angle_alpha  99.860 
_cell_angle_beta   97.620 
_cell_angle_gamma 108.140 
 
_shelx_F_squared_multiplier     1.000 
 
loop_ 
 _refln_index_h 
 _refln_index_k 
 _refln_index_l 
 _refln_F_squared_calc 
 _refln_F_squared_meas 
 _refln_F_squared_sigma 
 _refln_observed_status 
   1   0   0      113.49      119.15      0.60 o 
   2   0   0     4835.97     4425.54     56.82 o 
   3   0   0     1141.49     1135.92      4.20 o 
   4   0   0        3.82        1.76      0.20 o 
   5   0   0       47.20       44.86      0.80 o 
   6   0   0       80.77       83.16      1.11 o 
   7   0   0      127.81      129.48      1.68 o 
   8   0   0       15.40       16.77      0.86 o 
   9   0   0       11.09       11.95      1.65 o 
  -9   1   0        1.13        1.14      1.15 o 
  -8   1   0       17.68       15.89      1.29 o 
  -7   1   0      187.05      180.42      1.94 o 
  -6   1   0        0.15       -0.03      0.27 o 
  -5   1   0        0.48        0.11      0.22 o 
  -4   1   0      103.64      123.33      1.93 o 
  -3   1   0      219.72      192.57      1.92 o 
  -2   1   0      131.08      136.82      2.52 o 
  -1   1   0      491.35      513.24      1.52 o 
   1   1   0      105.14       99.39      0.76 o 
   2   1   0       30.11       36.63      0.32 o 
   3   1   0       90.14       82.83      0.69 o 
   4   1   0       22.67       24.83      0.46 o 
   5   1   0      133.51      127.66      1.29 o 
   6   1   0        1.72        2.18      0.54 o 
   7   1   0        0.13        0.31      0.40 o 
   8   1   0       90.78       87.46      1.53 o 
   9   1   0       29.44       29.13      1.65 o 
 -10   2   0       19.62       21.84      1.72 o 
  -9   2   0        1.59        0.56      1.12 o 
  -8   2   0       34.40       31.68      1.58 o 
  -7   2   0       38.69       37.62      1.51 o 
  -6   2   0        0.00       -0.05      0.51 o 
  -5   2   0       14.65        7.87      0.69 o 
  -4   2   0      168.64      169.20      1.50 o 
  -3   2   0       37.71       27.91      0.31 o 
  -2   2   0     2292.02     2324.71      4.90 o 
  -1   2   0     1510.77     1564.10      2.75 o 
   0   2   0        2.30        1.73      0.11 o 
   1   2   0      619.24      613.16      2.24 o 
   2   2   0      669.12      699.74      1.75 o 
   3   2   0      499.59      516.16      2.33 o 
   4   2   0      206.29      201.81      1.40 o 
   5   2   0      347.42      330.82      2.15 o 
   6   2   0        9.72        8.89      0.50 o 
   7   2   0        2.06        4.06      0.61 o 
   8   2   0       37.64       37.30      1.65 o 
 -10   3   0        2.15        2.68      1.17 o 
  -9   3   0       14.76       16.69      1.58 o 
  -8   3   0       43.78       42.02      1.78 o 
  -7   3   0       26.87       24.02      1.36 o 
  -6   3   0       33.03       34.76      1.02 o 
  -5   3   0        0.25        0.24      0.26 o 
  -4   3   0      175.76      167.08      1.78 o 
  -3   3   0      145.43      150.12      3.35 o 
  -2   3   0      209.67      192.25      4.80 o 
  -1   3   0        0.19        0.42      0.10 o 
   0   3   0      184.61      183.23      2.61 o 
   1   3   0        3.73       13.36      0.96 o 
   2   3   0      276.26      269.08      4.03 o 
   3   3   0        9.12        6.43      0.30 o 
   4   3   0      112.40      101.67      1.19 o 
   5   3   0        1.79        2.53      0.48 o 
   6   3   0       41.63       43.82      1.77 o 
   7   3   0       18.75       20.98      0.85 o 
   8   3   0        8.84        7.85      1.24 o 
 -10   4   0        0.43        0.68      1.13 o 
  -9   4   0        5.21        5.29      1.17 o 
  -8   4   0        5.59        3.97      1.06 o 
  -7   4   0       45.58       42.43      1.60 o 
  -6   4   0        3.82        3.67      0.77 o 
  -5   4   0       87.09       71.45      0.65 o 
  -4   4   0      123.98      106.73      0.82 o 
  -3   4   0      224.37      239.92      1.40 o 
  -2   4   0      389.49      456.74      2.06 o 
  -1   4   0      138.93      142.60      1.19 o 
   0   4   0      961.93     1048.54      3.59 o 
   1   4   0      237.21      237.10      3.32 o 
   2   4   0       18.21       18.97      0.53 o 
   3   4   0       46.43       41.29      0.67 o 
   4   4   0       74.20       72.10      1.11 o 
   5   4   0       21.45       19.72      0.76 o 
   6   4   0        8.88        8.75      0.82 o 
   7   4   0       29.95       33.97      3.13 o 
 -10   5   0        0.29       -0.54      1.47 o 
  -9   5   0       16.15       15.22      1.42 o 
  -8   5   0        4.94        4.11      1.11 o 
  -7   5   0       27.42       25.21      1.37 o 
  -6   5   0      220.29      219.48      8.32 o 
  -5   5   0       75.75       70.73      0.71 o 
  -4   5   0      487.62      516.76      3.73 o 
  -3   5   0      325.40      354.11      2.42 o 
  -2   5   0       23.41       35.04      0.57 o 
  -1   5   0        2.28        3.09      0.63 o 
   0   5   0      111.98      118.42      2.01 o 
   1   5   0       34.68       37.12      1.31 o 
   2   5   0        2.01        2.75      0.39 o 
   3   5   0       18.91       17.74      0.57 o 
   4   5   0       25.08       23.84      0.83 o 
   5   5   0      124.29      120.35      2.15 o 
   6   5   0       25.58       33.07      1.63 o 
  -9   6   0        5.16        3.00      1.44 o 
  -8   6   0        1.48        2.07      1.06 o 
  -7   6   0        3.65        1.04      0.63 o 
  -6   6   0       78.79       75.78      3.81 o 
  -5   6   0        0.81        0.83      0.33 o 
  -4   6   0       97.62       90.48      1.33 o 
  -3   6   0      129.75      121.34      1.40 o 
  -2   6   0        4.46        3.01      0.53 o 
  -1   6   0       43.12       40.84      1.44 o 
   0   6   0       13.22       14.52      1.88 o 
   1   6   0       35.97       33.87      1.34 o 
   2   6   0       55.22       58.81      1.03 o 
   3   6   0        3.07        1.47      0.94 o 
   4   6   0       42.28       37.67      1.59 o 
   5   6   0       99.71      106.84      2.51 o 
  -9   7   0        5.59        6.21      1.35 o 
  -8   7   0       30.87       31.80      1.67 o 
  -7   7   0        0.00       -0.45      0.67 o 
  -6   7   0       42.36       39.83      1.04 o 
  -5   7   0      132.57      138.11      6.35 o 
  -4   7   0       18.26       20.70      0.82 o 
  -3   7   0       45.45       45.78      1.05 o 
  -2   7   0      126.32      122.49      2.48 o 
  -1   7   0       16.33       18.47      1.28 o 
   0   7   0       13.68       13.06      1.17 o 
   1   7   0        1.24        0.47      0.87 o 
   2   7   0       69.14       66.97      2.49 o 
   3   7   0        2.02        2.58      0.93 o 
   4   7   0        1.16        0.22      1.06 o 
  -8   8   0       13.06       16.50      1.32 o 
  -7   8   0       17.84       20.82      1.30 o 
  -6   8   0        8.77        7.05      0.74 o 
  -5   8   0      131.97      130.57      3.10 o 
  -4   8   0        0.18        0.07      0.64 o 
  -3   8   0       79.95       74.67      2.21 o 
  -2   8   0       28.85       24.80      1.58 o 
  -1   8   0       15.42       12.56      1.40 o 
   0   8   0       34.75       32.64      1.70 o 
   1   8   0        0.46        0.06      1.12 o 
   2   8   0        7.47        6.29      0.74 o 
   3   8   0       19.94       21.76      1.45 o 
  -7   9   0       11.48       12.96      1.12 o 
  -6   9   0        3.60        2.27      0.71 o 
  -5   9   0        3.18        3.10      0.65 o 
  -4   9   0        7.29        6.69      1.19 o 
  -3   9   0        9.77       10.13      1.34 o 
  -2   9   0       46.98       53.01      2.17 o 
  -1   9   0        5.50        5.56      1.21 o 
   0   9   0       60.78       66.78      2.39 o 
   1   9   0        2.45        2.18      1.27 o 
  -6  10   0        2.08        2.26      0.73 o 
  -5  10   0        1.10       -0.69      0.73 o 
  -4  10   0        4.93        3.95      1.35 o 
  -3  10   0        6.26        6.15      1.37 o 
  -2  10   0       24.75       26.40      1.90 o 
  -1  10   0        8.85       10.77      1.54 o 
   1 -10   1       12.14       11.75      1.72 o 
   2 -10   1       26.47       27.03      1.81 o 
   3 -10   1       36.18       37.56      1.97 o 
   4 -10   1        2.95        2.70      1.29 o 
   5 -10   1        2.56        2.26      0.92 o 
   6 -10   1        1.63        2.34      0.74 o 
  -2  -9   1        9.95        9.40      0.97 o 
  -1  -9   1       17.95       18.32      1.48 o 
   0  -9   1        8.08        6.55      1.32 o 
   1  -9   1       17.17       17.14      1.55 o 
   2  -9   1       67.63       63.67      2.29 o 
   3  -9   1        9.73        9.27      1.38 o 
   4  -9   1       54.80       51.87      1.28 o 
   5  -9   1        4.00        2.10      0.62 o 
   6  -9   1        8.30        9.36      0.79 o 
   7  -9   1       11.96       11.92      1.09 o 
  -3  -8   1       19.55       18.81      1.44 o 
  -2  -8   1        0.96        0.61      0.97 o 
  -1  -8   1       46.11       46.27      1.84 o 
   0  -8   1       11.26       12.06      1.29 o 
   1  -8   1      139.52      130.13      2.77 o 
   2  -8   1       77.31       77.86      2.22 o 
   3  -8   1       25.35       20.77      0.95 o 
   4  -8   1       83.28       87.29      1.47 o 
   5  -8   1       74.63       73.35      1.26 o 
   6  -8   1       14.31       15.05      0.88 o 
   7  -8   1       37.10       40.14      1.59 o 
   8  -8   1        0.27        0.46      0.99 o 
  -5  -7   1       22.81       23.34      1.62 o 
  -4  -7   1        7.84        6.60      1.20 o 
  -3  -7   1        6.89        5.67      0.98 o 
  -2  -7   1       88.88       89.65      1.37 o 
  -1  -7   1        0.04        0.04      0.46 o 
   0  -7   1       15.92       18.68      0.73 o 
   1  -7   1        1.34        0.39      0.95 o 
   2  -7   1       84.15       82.92      1.36 o 
   3  -7   1       24.20       23.82      0.84 o 
   4  -7   1        0.83        0.76      0.57 o 
   5  -7   1      198.46      183.88      1.84 o 
   6  -7   1       17.18       16.31      1.10 o 
   7  -7   1       41.12       44.54      1.16 o 
   8  -7   1        4.37        4.76      1.17 o 
   9  -7   1       14.70       17.98      1.71 o 
  -6  -6   1       29.15       27.35      1.50 o 
  -5  -6   1       27.43       26.11      1.48 o 
  -4  -6   1        5.48        4.42      0.88 o 
  -3  -6   1       27.21       28.62      0.83 o 
  -2  -6   1       18.50       16.23      1.86 o 
  -1  -6   1        0.60        1.48      0.43 o 
   0  -6   1       22.12       20.88      1.12 o 
   1  -6   1       11.19       11.10      0.97 o 
   2  -6   1      111.50      119.30      4.22 o 
   3  -6   1      303.08      304.30      2.74 o 
   4  -6   1        8.28        8.30      0.76 o 
   5  -6   1       72.55       71.08      0.87 o 
   6  -6   1       58.71       56.74      2.60 o 
   7  -6   1        1.50        0.80      0.58 o 
   8  -6   1        1.84        2.48      0.99 o 
   9  -6   1        0.00        0.39      1.16 o 
  -7  -5   1        1.90        4.10      1.31 o 
  -6  -5   1       21.01       27.17      1.02 o 
  -5  -5   1       15.66       16.14      0.82 o 
  -4  -5   1       28.16       24.10      0.78 o 
  -3  -5   1       65.55       64.04      1.67 o 
  -2  -5   1       13.98       10.15      0.55 o 
  -1  -5   1       11.28       11.21      1.31 o 
   0  -5   1      343.02      348.69      3.21 o 
   1  -5   1        4.69        3.74      0.41 o 
   2  -5   1       87.46       73.76      1.05 o 
   3  -5   1      928.21      875.89      5.53 o 
   4  -5   1       31.04       36.11      0.84 o 
   5  -5   1       70.53       66.98      0.71 o 
   6  -5   1      243.68      242.93      1.57 o 
   7  -5   1        2.91        2.47      0.98 o 
   8  -5   1        6.77        6.88      1.15 o 
   9  -5   1        9.79        7.48      1.35 o 
  10  -5   1        4.20        3.88      1.31 o 
  -7  -4   1       50.49       58.86      1.48 o 
  -6  -4   1        1.69        2.33      0.58 o 
  -5  -4   1       27.22       29.40      0.84 o 
  -4  -4   1        0.92        0.90      0.44 o 
  -3  -4   1       31.52       25.74      0.64 o 
  -2  -4   1       94.91      109.38      5.78 o 
  -1  -4   1       25.60       24.61      0.51 o 
   0  -4   1      142.40      153.67      1.06 o 
   1  -4   1       80.72      130.37      1.16 o 
   2  -4   1       58.44       58.17      0.58 o 
   3  -4   1        1.05        0.30      0.21 o 
   4  -4   1      179.22      169.84      2.48 o 
   5  -4   1        0.09        0.83      0.32 o 
   6  -4   1        7.04        7.71      0.49 o 
   7  -4   1       61.00       55.59      1.82 o 
   8  -4   1        2.60        2.61      1.12 o 
   9  -4   1       12.00       13.02      1.45 o 
  10  -4   1        0.08       -0.19      1.17 o 
  -8  -3   1        9.11       13.82      1.38 o 
  -7  -3   1       60.81       58.39      1.83 o 
  -6  -3   1        5.67        4.98      0.72 o 
  -5  -3   1       43.97       44.05      0.91 o 
  -4  -3   1       58.97       53.84      0.89 o 
  -3  -3   1       14.19       12.53      0.32 o 
  -2  -3   1     1475.89     1465.00      2.89 o 
  -1  -3   1        9.83        5.29      0.29 o 
   0  -3   1      240.64      246.77      1.08 o 
   1  -3   1      952.42      980.28      4.94 o 
   2  -3   1       70.31       93.09      0.88 o 
   3  -3   1       28.58       25.56      0.33 o 
   4  -3   1      355.24      358.81      1.66 o 
   5  -3   1       23.23       24.02      0.58 o 
   6  -3   1       15.07       13.58      0.54 o 
   7  -3   1      126.67      123.84      2.53 o 
   8  -3   1        3.00        1.28      1.22 o 
   9  -3   1       64.39       59.38      2.22 o 
  10  -3   1        7.84       11.40      1.38 o 
  -8  -2   1        1.19        0.28      1.03 o 
  -7  -2   1       72.43       69.69      1.86 o 
  -6  -2   1       20.16       18.17      0.56 o 
  -5  -2   1        6.82        4.86      0.63 o 
  -4  -2   1       98.74       96.90      1.05 o 
  -3  -2   1       61.45       71.68      0.85 o 
  -2  -2   1     1986.34     1931.83      5.24 o 
  -1  -2   1     1415.73     1303.10     18.47 o 
   0  -2   1       42.30       43.74      0.76 o 
   1  -2   1      370.06      361.45      1.29 o 
   2  -2   1      227.65      228.06      2.17 o 
   3  -2   1       33.59       38.48      0.38 o 
   4  -2   1       12.85       14.87      0.29 o 
   5  -2   1       15.73       16.22      0.65 o 
   6  -2   1       32.32       32.99      0.73 o 
   7  -2   1       22.38       22.41      1.52 o 
   8  -2   1       22.71       19.30      1.50 o 
   9  -2   1        7.80        9.00      1.43 o 
  10  -2   1        3.53        4.14      1.39 o 
  -9  -1   1       26.67       26.62      1.63 o 
  -8  -1   1        4.20        4.77      0.71 o 
  -7  -1   1       13.96       13.18      0.72 o 
  -6  -1   1       71.14       65.42      1.02 o 
  -5  -1   1        4.41        5.48      0.40 o 
  -4  -1   1      402.76      377.26      3.52 o 
  -3  -1   1       10.10       10.72      0.26 o 
  -2  -1   1     2277.69     2109.83      5.23 o 
  -1  -1   1     6135.83     5785.63    308.96 o 
   0  -1   1     3070.73     2676.25     74.40 o 
   1  -1   1     6310.16     6026.30    160.82 o 
   2  -1   1     1138.89     1145.84      3.03 o 
   3  -1   1       14.77       18.36      0.48 o 
   4  -1   1       46.82       52.67      0.60 o 
   5  -1   1        0.38        0.41      0.34 o 
   6  -1   1        2.70        2.15      0.84 o 
   7  -1   1      182.41      177.77      1.75 o 
   8  -1   1        5.50        4.97      1.07 o 
   9  -1   1        5.49        5.83      1.30 o 
  -9   0   1       15.19       17.58      1.48 o 
  -8   0   1        1.83        1.63      0.60 o 
  -7   0   1      111.84      110.09      3.82 o 
  -6   0   1      324.60      298.95      2.21 o 
  -5   0   1        0.62        0.53      0.27 o 
  -4   0   1     1495.95     1454.12      2.55 o 
  -3   0   1       11.76       12.95      0.56 o 
  -2   0   1     8788.74     9376.87     66.50 o 
  -1   0   1      818.78      862.75      6.57 o 
   1   0   1     1988.57     1963.70     10.77 o 
   2   0   1      149.18      146.73      2.46 o 
   3   0   1        3.09        2.74      0.22 o 
   4   0   1        2.31        1.52      0.19 o 
   5   0   1       12.95       14.24      0.61 o 
   6   0   1        8.34        6.13      0.47 o 
   7   0   1       81.08       86.16      1.08 o 
   8   0   1       42.26       44.33      1.27 o 
   9   0   1        0.44       -0.17      0.95 o 
 -10   1   1        2.04       -0.71      1.39 o 
  -9   1   1       13.54       15.49      1.31 o 
  -8   1   1        0.08        0.48      0.59 o 
  -7   1   1       37.25       36.44      1.01 o 
  -6   1   1        0.86        0.49      0.44 o 
  -5   1   1        0.10        1.80      0.21 o 
  -4   1   1      150.80      150.74      1.92 o 
  -3   1   1      258.83      269.75      2.72 o 
  -2   1   1      594.67      584.18      2.64 o 
  -1   1   1       86.80       98.71      1.28 o 
   0   1   1      307.76      316.52      1.35 o 
   1   1   1      332.99      348.46      2.72 o 
   2   1   1      740.45      707.03      2.82 o 
   3   1   1      128.24      111.09      1.41 o 
   4   1   1      255.55      246.82      1.56 o 
   5   1   1      379.31      346.67      5.27 o 
   6   1   1      365.73      359.83      1.97 o 
   7   1   1       18.58       17.09      0.60 o 
   8   1   1       18.44       18.31      0.90 o 
   9   1   1        0.07       -1.12      1.12 o 
  -9   2   1        0.51       -1.04      1.04 o 
  -8   2   1      128.87      134.65      2.73 o 
  -7   2   1        1.57        2.08      0.86 o 
  -6   2   1       74.78       72.25      1.68 o 
  -5   2   1      158.26      142.26      4.54 o 
  -4   2   1      321.70      316.12      1.36 o 
  -3   2   1       18.68       22.18      0.26 o 
  -2   2   1     8445.20     9118.46     38.36 o 
  -1   2   1      583.95      628.97     24.03 o 
   0   2   1      336.42      314.75      1.09 o 
   1   2   1      477.86      493.91      2.06 o 
   2   2   1        6.98        6.34      0.31 o 
   3   2   1      238.18      226.53      1.56 o 
   4   2   1       59.92       57.58      2.11 o 
   5   2   1      232.09      226.92      1.49 o 
   6   2   1        0.12        0.23      0.39 o 
   7   2   1        0.99        0.83      0.56 o 
   8   2   1       13.69       14.20      1.23 o 
 -10   3   1        4.49        2.84      1.19 o 
  -9   3   1       16.21       12.27      1.37 o 
  -8   3   1       27.07       30.02      1.64 o 
  -7   3   1        0.01       -0.92      0.92 o 
  -6   3   1       62.30       59.99      1.59 o 
  -5   3   1       64.03       62.87      0.97 o 
  -4   3   1      185.15      220.07      0.87 o 
  -3   3   1      187.03      213.83      1.19 o 
  -2   3   1      497.68      499.67      2.86 o 
  -1   3   1      538.35      578.96      3.10 o 
   0   3   1       24.33       27.25      0.66 o 
   1   3   1       53.30       64.75      1.35 o 
   2   3   1       41.75       50.65      0.58 o 
   3   3   1      235.00      230.36      1.51 o 
   4   3   1        0.06        0.14      0.59 o 
   5   3   1        0.36        0.30      0.63 o 
   6   3   1       91.57       84.52      2.60 o 
   7   3   1        2.56        2.98      0.66 o 
   8   3   1       19.67       20.77      1.38 o 
 -10   4   1        8.60        8.84      1.57 o 
  -9   4   1        0.03        0.17      1.40 o 
  -8   4   1       38.74       37.01      1.73 o 
  -7   4   1       15.40       13.37      1.16 o 
  -6   4   1        0.95        1.55      0.76 o 
  -5   4   1      550.54      541.59      9.29 o 
  -4   4   1      978.70      979.12      2.13 o 
  -3   4   1      181.39      226.01      1.19 o 
  -2   4   1      286.59      296.48      2.90 o 
  -1   4   1      161.57      151.98      1.69 o 
   0   4   1       26.02       22.44      0.48 o 
   1   4   1      295.27      300.48      3.91 o 
   2   4   1        6.81        8.18      0.37 o 
   3   4   1      352.51      317.08      2.06 o 
   4   4   1       56.21       54.84      1.01 o 
   5   4   1       21.56       26.15      1.48 o 
   6   4   1       57.00       56.43      1.74 o 
   7   4   1       51.71       60.30      1.88 o 
 -10   5   1        7.86        7.05      1.53 o 
  -9   5   1        1.82        0.46      1.29 o 
  -8   5   1       36.23       30.47      1.59 o 
  -7   5   1        0.41        0.70      0.87 o 
  -6   5   1        2.06        0.41      0.49 o 
  -5   5   1      124.04      124.88      1.37 o 
  -4   5   1       71.06       80.16      0.71 o 
  -3   5   1        0.54        0.26      0.24 o 
  -2   5   1       22.54       24.80      0.57 o 
  -1   5   1        0.62        0.90      0.61 o 
   0   5   1      130.93      122.07      4.15 o 
   1   5   1       39.50       38.00      0.70 o 
   2   5   1       46.86       40.50      1.51 o 
   3   5   1       92.72       86.28      1.96 o 
   4   5   1      263.77      271.03      3.35 o 
   5   5   1       17.11       23.37      1.45 o 
   6   5   1       57.92       64.43      2.04 o 
  -9   6   1       14.35       17.17      1.75 o 
  -8   6   1        0.02       -0.14      1.11 o 
  -7   6   1       47.70       44.89      1.13 o 
  -6   6   1       22.56       22.02      0.89 o 
  -5   6   1       30.73       29.90      0.66 o 
  -4   6   1       97.78       83.99      1.10 o 
  -3   6   1        0.73        0.07      0.67 o 
  -2   6   1        0.01       -0.35      0.71 o 
  -1   6   1       42.69       39.47      1.44 o 
   0   6   1      116.13      119.79      2.29 o 
   1   6   1       22.67       20.03      1.19 o 
   2   6   1        6.06        4.94      0.84 o 
   3   6   1       52.58       53.57      1.74 o 
   4   6   1       32.15       36.67      1.59 o 
   5   6   1       11.35       12.30      1.28 o 
  -9   7   1        6.18        8.15      1.53 o 
  -8   7   1       29.28       31.54      1.67 o 
  -7   7   1       22.91       21.04      1.13 o 
  -6   7   1       77.70       81.31      2.19 o 
  -5   7   1       17.18       16.80      1.80 o 
  -4   7   1      115.62      113.49      2.78 o 
  -3   7   1       32.04       32.19      1.48 o 
  -2   7   1        3.79        1.84      1.00 o 
  -1   7   1      102.93       99.47      2.35 o 
   0   7   1        2.91        3.07      1.06 o 
   1   7   1        2.54        1.88      0.93 o 
   2   7   1       21.69       23.73      0.98 o 
   3   7   1        3.53        2.57      0.90 o 
   4   7   1        3.12        2.48      0.95 o 
  -8   8   1        9.88       12.70      1.27 o 
  -7   8   1        3.95        3.73      0.89 o 
  -6   8   1       14.76       14.78      0.82 o 
  -5   8   1        0.14       -0.43      0.63 o 
  -4   8   1       10.13        8.25      1.18 o 
  -3   8   1       14.41       14.53      1.42 o 
  -2   8   1       15.09       12.62      1.43 o 
  -1   8   1       44.99       47.00      1.97 o 
   0   8   1       16.32       17.13      1.41 o 
   1   8   1       14.28       15.84      0.95 o 
   2   8   1        8.41        8.12      0.83 o 
   3   8   1       11.91        8.07      1.16 o 
  -7   9   1       18.11       20.83      1.40 o 
  -6   9   1        7.87        8.21      0.80 o 
  -5   9   1        3.99        3.97      0.78 o 
  -4   9   1        5.83        4.77      1.29 o 
  -3   9   1       22.90       25.45      1.67 o 
  -2   9   1        5.18        4.12      1.47 o 
  -1   9   1       18.49       16.76      1.54 o 
   0   9   1       56.56       60.23      2.40 o 
   1   9   1        0.82        0.60      1.01 o 
  -5  10   1        7.67        7.42      2.17 o 
  -4  10   1        1.38        1.70      1.20 o 
  -3  10   1       12.14       12.55      1.70 o 
  -2  10   1        7.97        9.57      1.62 o 
   0 -10   2       14.13       15.06      1.66 o 
   1 -10   2        1.49        1.16      1.26 o 
   2 -10   2        2.55        1.96      1.21 o 
   3 -10   2       75.28       72.88      2.39 o 
   4 -10   2        0.22        0.75      0.68 o 
   5 -10   2       12.40       12.77      0.68 o 
   6 -10   2        5.60        6.77      0.84 o 
  -2  -9   2       23.60       24.95      1.61 o 
  -1  -9   2        0.08       -0.01      1.00 o 
   0  -9   2       27.23       27.20      1.70 o 
   1  -9   2       24.11       22.22      1.66 o 
   2  -9   2       23.36       19.50      1.52 o 
   3  -9   2       57.86       55.05      1.35 o 
   4  -9   2        8.70        7.16      0.78 o 
   5  -9   2        2.36        1.48      0.48 o 
   6  -9   2       18.26       17.55      1.20 o 
   7  -9   2        5.10        4.42      0.92 o 
  -2  -8   2        0.51        1.86      0.62 o 
  -1  -8   2        9.16        9.32      0.71 o 
   0  -8   2        0.25        0.15      0.56 o 
   1  -8   2      160.84      172.64      3.08 o 
   2  -8   2        9.75        7.02      0.80 o 
   3  -8   2       76.44       74.61      3.08 o 
   4  -8   2       38.41       40.24      1.10 o 
   5  -8   2       15.92       14.04      0.63 o 
   6  -8   2       31.42       31.49      1.37 o 
   7  -8   2       23.86       23.99      1.28 o 
   8  -8   2       29.62       34.57      1.55 o 
  -5  -7   2        1.01       -0.29      1.08 o 
  -4  -7   2       38.90       36.60      2.61 o 
  -3  -7   2       25.37       25.32      1.56 o 
  -2  -7   2       30.18       29.22      0.96 o 
  -1  -7   2       25.54       23.69      0.97 o 
   0  -7   2       49.46       49.94      1.68 o 
   1  -7   2       98.79       95.11      1.60 o 
   2  -7   2      179.73      169.18      4.87 o 
   3  -7   2       20.57       18.03      0.79 o 
   4  -7   2      190.19      188.28      3.70 o 
   5  -7   2       12.70       11.30      0.60 o 
   6  -7   2        8.75        7.80      0.64 o 
   7  -7   2        5.58        6.10      1.62 o 
   8  -7   2        6.84        6.96      1.14 o 
   9  -7   2        0.54        1.30      1.07 o 
  -6  -6   2       10.40       11.69      0.87 o 
  -5  -6   2        0.55       -0.58      0.67 o 
  -4  -6   2       13.24       14.84      0.97 o 
  -3  -6   2       49.23       44.64      0.98 o 
  -2  -6   2        3.09        3.53      0.47 o 
  -1  -6   2       59.24       63.57      3.63 o 
   0  -6   2        4.62        3.57      0.79 o 
   1  -6   2       92.58       93.87      1.31 o 
   2  -6   2      178.94      174.77      2.98 o 
   3  -6   2      205.77      217.69      1.84 o 
   4  -6   2      221.82      227.56      1.79 o 
   5  -6   2      220.92      220.03      1.92 o 
   6  -6   2       24.40       23.40      0.68 o 
   7  -6   2       12.90       12.69      0.84 o 
   8  -6   2       23.48       24.05      1.51 o 
   9  -6   2        0.65        1.21      1.02 o 
  -7  -5   2        3.15        0.86      1.15 o 
  -6  -5   2       32.77       35.72      1.69 o 
  -5  -5   2        0.22        1.09      0.51 o 
  -4  -5   2        7.81        4.80      0.60 o 
  -3  -5   2       51.20       49.29      0.92 o 
  -2  -5   2        0.00        0.05      0.36 o 
  -1  -5   2        1.39        0.95      0.56 o 
   0  -5   2       71.84       57.97      0.96 o 
   1  -5   2       36.72       34.16      1.28 o 
   2  -5   2       53.78       36.52      0.58 o 
   3  -5   2      216.81      190.96      1.52 o 
   4  -5   2       18.63       18.21      0.49 o 
   5  -5   2      184.15      179.95      1.11 o 
   6  -5   2       32.97       29.53      0.78 o 
   7  -5   2       22.05       22.92      1.43 o 
   8  -5   2       37.59       37.43      1.73 o 
   9  -5   2        1.18        1.03      1.32 o 
  -7  -4   2        3.15        1.58      1.15 o 
  -6  -4   2       16.94       19.86      0.82 o 
  -5  -4   2        3.17        3.47      0.49 o 
  -4  -4   2        5.01       15.03      7.10 o 
  -3  -4   2       19.44       18.39      0.61 o 
  -2  -4   2      111.79      108.42      3.87 o 
  -1  -4   2       19.10       13.01      0.37 o 
   0  -4   2      285.63      264.11      2.02 o 
   1  -4   2      483.37      558.72      4.05 o 
   2  -4   2      123.93      122.69      1.11 o 
   3  -4   2       95.18       97.28      2.57 o 
   4  -4   2      101.39      105.68      0.83 o 
   5  -4   2      217.21      230.76      1.51 o 
   6  -4   2       28.99       25.79      0.74 o 
   7  -4   2        4.50        4.42      0.57 o 
   8  -4   2      125.79      131.99      2.91 o 
   9  -4   2        0.20        0.45      1.27 o 
  -8  -3   2       59.06       63.89      2.14 o 
  -7  -3   2       22.78       21.28      1.39 o 
  -6  -3   2        5.03        6.92      0.54 o 
  -5  -3   2      133.67      128.91      1.92 o 
  -4  -3   2       78.73       78.48      1.49 o 
  -3  -3   2      397.33      387.14      1.74 o 
  -2  -3   2      963.06     1030.62      4.10 o 
  -1  -3   2      971.02     1004.72      3.30 o 
   0  -3   2      251.07      242.51      2.10 o 
   1  -3   2      811.39      818.76      2.48 o 
   2  -3   2       87.30      114.06      1.47 o 
   3  -3   2       14.71       11.52      0.34 o 
   4  -3   2      154.76      150.17      0.94 o 
   5  -3   2      199.50      214.86      2.02 o 
   6  -3   2       31.93       29.25      1.83 o 
   7  -3   2       15.22       16.06      0.71 o 
   8  -3   2       84.44       85.54      2.41 o 
   9  -3   2        9.07        9.96      1.44 o 
  -9  -2   2        9.51       11.66      1.37 o 
  -8  -2   2       19.93       18.71      1.31 o 
  -7  -2   2       26.32       26.20      1.29 o 
  -6  -2   2        2.03        2.45      0.83 o 
  -5  -2   2       33.32       33.04      0.60 o 
  -4  -2   2       85.89       81.43      0.96 o 
  -3  -2   2      599.09      574.48     13.23 o 
  -2  -2   2      461.16      435.25      1.22 o 
  -1  -2   2      198.10      218.86      1.31 o 
   0  -2   2      400.09      382.82      2.57 o 
   1  -2   2      118.94      120.15      0.78 o 
   2  -2   2      145.42      170.07      2.36 o 
   3  -2   2       56.63       77.15      1.57 o 
   4  -2   2      301.44      340.65      2.29 o 
   5  -2   2       15.31       29.31      0.81 o 
   6  -2   2        2.14        2.70      0.49 o 
   7  -2   2        1.24        1.76      0.61 o 
   8  -2   2       23.52       25.25      1.59 o 
   9  -2   2       24.63       30.95      1.92 o 
  -9  -1   2       11.55       11.83      1.21 o 
  -8  -1   2        4.93        5.49      0.73 o 
  -7  -1   2       38.55       37.58      1.03 o 
  -6  -1   2       26.27       22.21      0.81 o 
  -5  -1   2      209.98      204.58      1.68 o 
  -4  -1   2      344.35      372.44      1.78 o 
  -3  -1   2     2672.99     2816.65      9.09 o 
  -2  -1   2     2557.29     2551.93     12.08 o 
  -1  -1   2      193.20      166.66      2.40 o 
   0  -1   2      409.93      395.38      1.54 o 
   1  -1   2     4697.48     4506.15     87.61 o 
   2  -1   2      636.77      582.40      2.45 o 
   3  -1   2      464.49      490.65      2.54 o 
   4  -1   2       28.96       45.48      0.61 o 
   5  -1   2        0.88        0.29      0.39 o 
   6  -1   2       53.32       56.78      1.26 o 
   7  -1   2       64.80       63.02      1.74 o 
   8  -1   2        4.79        5.97      1.15 o 
   9  -1   2       40.90       45.55      2.11 o 
  -9   0   2       21.85       19.10      1.02 o 
  -8   0   2        1.99        1.70      1.18 o 
  -7   0   2       19.68       18.01      1.94 o 
  -6   0   2       22.04       19.92      0.77 o 
  -5   0   2       82.75       79.91      0.61 o 
  -4   0   2       13.59       18.00      0.33 o 
  -3   0   2       18.69       23.70      0.31 o 
  -2   0   2      335.62      388.26      3.13 o 
  -1   0   2       24.09       28.05      0.98 o 
   0   0   2      734.76      762.59      1.04 o 
   1   0   2      159.43      157.28      1.65 o 
   2   0   2       24.53       19.21      0.33 o 
   3   0   2       55.50       48.09      0.67 o 
   4   0   2       12.95       13.47      0.43 o 
   5   0   2       22.49       22.00      0.60 o 
   6   0   2      191.57      194.84      2.40 o 
   7   0   2        1.31        1.03      0.56 o 
   8   0   2        0.37       -0.33      0.64 o 
   9   0   2        8.11        6.37      1.13 o 
 -10   1   2        1.28        0.86      1.27 o 
  -9   1   2       15.62       15.04      0.94 o 
  -8   1   2       29.93       23.98      0.98 o 
  -7   1   2       38.31       40.60      1.08 o 
  -6   1   2      401.34      399.89      7.14 o 
  -5   1   2      225.29      217.29      2.08 o 
  -4   1   2      640.11      567.77      2.83 o 
  -3   1   2     3129.09     3235.25      6.87 o 
  -2   1   2      243.81      278.10      1.81 o 
  -1   1   2    11156.02    10743.97     35.63 o 
   0   1   2     1085.45     1129.49      6.88 o 
   1   1   2     1230.32     1226.36      5.55 o 
   2   1   2       84.54      110.16      0.85 o 
   3   1   2       26.47       26.84      0.70 o 
   4   1   2        0.43        0.61      0.32 o 
   5   1   2      109.49      104.80      2.10 o 
   6   1   2      134.23      128.18      1.56 o 
   7   1   2        1.28        2.05      0.45 o 
   8   1   2        0.01       -0.88      0.88 o 
 -10   2   2        5.00        1.83      1.30 o 
  -9   2   2       10.18        8.49      1.24 o 
  -8   2   2       72.36       77.05      2.18 o 
  -7   2   2       84.84       82.92      1.39 o 
  -6   2   2      348.45      365.53      8.08 o 
  -5   2   2       44.97       43.69      0.54 o 
  -4   2   2      175.37      185.42      2.41 o 
  -3   2   2      389.62      381.05      1.40 o 
  -2   2   2     3762.20     3830.18     17.56 o 
  -1   2   2     1236.25     1195.16     10.46 o 
   0   2   2      314.61      283.35      1.33 o 
   1   2   2        4.85        6.74      0.24 o 
   2   2   2      465.84      422.69      1.43 o 
   3   2   2      142.71      145.49      1.17 o 
   4   2   2       92.87       82.90      1.05 o 
   5   2   2      174.97      172.82      5.11 o 
   6   2   2       17.31       19.55      1.04 o 
   7   2   2       14.45       12.92      0.73 o 
   8   2   2       10.40        9.90      1.05 o 
 -10   3   2        1.95       -0.15      1.32 o 
  -9   3   2        0.05       -1.14      1.14 o 
  -8   3   2        2.99        2.66      1.03 o 
  -7   3   2       30.65       23.28      1.40 o 
  -6   3   2      178.21      169.68      2.49 o 
  -5   3   2      173.53      175.79      1.66 o 
  -4   3   2        1.04        0.38      0.16 o 
  -3   3   2     1016.18      962.75      2.46 o 
  -2   3   2       27.22       36.42      3.34 o 
  -1   3   2      224.57      246.56      1.48 o 
   0   3   2       55.41       46.85      0.39 o 
   1   3   2        3.34        3.15      0.26 o 
   2   3   2      642.73      622.74      2.95 o 
   3   3   2      444.40      433.68      3.08 o 
   4   3   2      429.35      418.98     11.64 o 
   5   3   2       29.77       27.54      1.03 o 
   6   3   2       56.23       57.83      1.67 o 
   7   3   2        0.53        0.57      0.89 o 
 -10   4   2       18.30       18.89      1.89 o 
  -9   4   2       24.62       23.17      1.74 o 
  -8   4   2       18.09       17.94      1.36 o 
  -7   4   2       39.34       38.63      1.53 o 
  -6   4   2       80.82       81.90      1.81 o 
  -5   4   2       67.40       54.90      0.66 o 
  -4   4   2      154.46      153.46      1.14 o 
  -3   4   2      663.62      628.20      6.35 o 
  -2   4   2        5.11        3.58      0.35 o 
  -1   4   2      124.23      121.68      1.60 o 
   0   4   2        3.20        7.30      0.40 o 
   1   4   2      101.28       95.65      1.30 o 
   2   4   2       96.43       99.00      0.89 o 
   3   4   2      594.79      599.49      4.37 o 
   4   4   2        0.02        0.35      0.82 o 
   5   4   2       76.46       82.26      2.00 o 
   6   4   2       88.08       98.23      2.22 o 
   7   4   2        1.81        3.08      0.96 o 
 -10   5   2       12.15       13.34      1.67 o 
  -8   5   2        7.30        6.64      1.25 o 
  -7   5   2        1.45        0.45      0.85 o 
  -6   5   2        0.14        0.14      0.51 o 
  -5   5   2        3.53        1.77      0.35 o 
  -4   5   2       66.84       75.38      0.71 o 
  -3   5   2        3.68        7.47      1.50 o 
  -2   5   2       62.45       62.06      1.40 o 
  -1   5   2        3.81        5.17      0.77 o 
   0   5   2      157.65      153.97      2.35 o 
   1   5   2        5.13        3.98      0.55 o 
   2   5   2      313.34      322.07      8.33 o 
   3   5   2       33.75       33.34      1.42 o 
   4   5   2        3.34        5.71      1.09 o 
   5   5   2       31.67       32.87      1.51 o 
   6   5   2       38.27       42.58      1.74 o 
  -9   6   2        1.89        2.43      1.34 o 
  -8   6   2        5.97        4.01      1.19 o 
  -7   6   2       88.71       90.84      1.47 o 
  -6   6   2        2.32        4.17      0.48 o 
  -5   6   2      107.37      109.67      1.10 o 
  -4   6   2        2.48        2.67      0.38 o 
  -3   6   2        0.04       -0.04      0.76 o 
  -2   6   2        8.10        6.81      0.93 o 
  -1   6   2       92.08       84.14      2.05 o 
   0   6   2        0.07       -1.06      1.06 o 
   1   6   2       12.20       11.49      2.76 o 
   2   6   2        6.74        4.61      0.70 o 
   3   6   2        1.35        1.94      0.95 o 
   4   6   2       38.02       36.62      1.62 o 
   5   6   2        7.11        8.42      1.29 o 
  -9   7   2        1.55        3.25      1.43 o 
  -8   7   2        0.00       -0.75      1.19 o 
  -7   7   2       36.82       38.36      1.13 o 
  -6   7   2        8.38       11.81      0.72 o 
  -5   7   2       25.54       23.63      1.33 o 
  -4   7   2       19.61       18.77      1.33 o 
  -3   7   2       16.29       12.83      1.21 o 
  -2   7   2       36.15       34.69      1.65 o 
  -1   7   2       27.35       28.09      1.56 o 
   0   7   2        1.68        3.85      1.04 o 
   1   7   2       32.46       33.26      1.13 o 
   2   7   2       33.77       32.37      1.09 o 
   3   7   2        0.21        0.22      0.86 o 
   4   7   2       16.96       19.63      1.49 o 
  -8   8   2        3.58        5.37      1.17 o 
  -7   8   2        3.63        4.67      0.99 o 
  -6   8   2       17.01       18.76      0.86 o 
  -5   8   2        0.77        0.22      0.58 o 
  -4   8   2        4.17        2.59      1.00 o 
  -3   8   2        7.39        4.36      1.25 o 
  -2   8   2       99.32      100.45      2.65 o 
  -1   8   2       38.52       35.92      1.86 o 
   0   8   2        0.01       -0.52      0.75 o 
   1   8   2       38.41       38.02      1.24 o 
   2   8   2       17.45       17.96      1.36 o 
  -7   9   2        0.00        0.29      1.06 o 
  -6   9   2       36.17       36.85      3.39 o 
  -5   9   2        0.40        0.24      0.77 o 
  -4   9   2        2.35        0.84      1.20 o 
  -3   9   2       16.91       21.14      1.75 o 
  -2   9   2        8.97        8.81      1.51 o 
  -1   9   2       42.28       49.96      2.25 o 
   0   9   2       19.38       23.15      1.18 o 
   1   9   2        7.11        7.14      0.96 o 
  -5  10   2        2.67        2.02      0.77 o 
  -4  10   2        7.84        9.62      1.61 o 
  -3  10   2        7.93        9.37      1.62 o 
   0 -10   3        4.39        2.28      1.21 o 
   1 -10   3       13.61       14.30      1.21 o 
   2 -10   3        5.93        5.85      1.20 o 
   3 -10   3       15.99       15.90      1.07 o 
   4 -10   3        8.80        9.56      1.11 o 
   5 -10   3       10.05        9.81      0.66 o 
   6 -10   3        0.02        0.08      0.81 o 
  -2  -9   3        3.19        3.71      1.05 o 
  -1  -9   3        7.48        7.24      1.04 o 
   0  -9   3        5.15        8.08      1.07 o 
   1  -9   3        8.39        8.79      1.28 o 
   2  -9   3      128.21      131.86      3.01 o 
   3  -9   3       23.88       25.26      1.05 o 
   4  -9   3        3.61        2.09      0.73 o 
   5  -9   3        6.29        5.88      0.56 o 
   6  -9   3        3.51        3.91      0.66 o 
   7  -9   3        1.22       -0.27      0.89 o 
  -4  -8   3       37.31       32.90      1.16 o 
  -3  -8   3        1.72        2.41      0.97 o 
  -2  -8   3       13.86       15.44      1.53 o 
  -1  -8   3        6.19        6.12      1.69 o 
   0  -8   3        0.02       -0.10      0.55 o 
   1  -8   3      190.07      189.92      3.13 o 
   2  -8   3       60.42       60.53      1.37 o 
   3  -8   3      118.28      115.85      1.70 o 
   4  -8   3        3.63        4.13      0.67 o 
   5  -8   3        0.86        0.68      0.45 o 
   6  -8   3        0.42       -0.13      0.84 o 
   7  -8   3        0.09        0.90      0.87 o 
   8  -8   3        0.52        1.19      0.99 o 
  -5  -7   3       15.29       16.50      1.83 o 
  -4  -7   3       45.98       45.38      1.21 o 
  -3  -7   3        0.86        0.29      0.58 o 
  -2  -7   3       64.61       65.86      3.30 o 
  -1  -7   3       25.67       24.74      1.02 o 
   0  -7   3      168.28      150.68      2.71 o 
   1  -7   3      107.32      107.47      1.58 o 
   2  -7   3        5.75        4.65      0.69 o 
   3  -7   3       47.29       50.57      1.13 o 
   4  -7   3      114.73      110.88      1.51 o 
   5  -7   3       35.87       34.54      0.98 o 
   6  -7   3       23.88       24.87      0.89 o 
   7  -7   3        4.03        3.55      0.72 o 
   8  -7   3       10.91       11.68      1.40 o 
   9  -7   3        1.59        4.12      1.24 o 
  -6  -6   3        3.76        2.32      0.68 o 
  -5  -6   3       11.23       11.59      1.02 o 
  -4  -6   3        4.05        5.49      0.85 o 
  -3  -6   3       28.55       21.11      1.40 o 
  -2  -6   3       24.45       23.01      1.35 o 
  -1  -6   3      298.85      297.49      8.78 o 
   0  -6   3       43.26       34.82      1.19 o 
   1  -6   3      316.28      305.75      2.38 o 
   2  -6   3      149.32      149.66      2.61 o 
   3  -6   3       14.59       10.49      0.64 o 
   4  -6   3      747.70      734.88      4.30 o 
   5  -6   3       45.47       46.02      0.88 o 
   6  -6   3      285.44      309.33      3.06 o 
   7  -6   3       41.59       40.57      0.89 o 
   8  -6   3        5.44        4.60      1.22 o 
   9  -6   3       17.59       18.87      1.54 o 
  -7  -5   3        2.35        0.65      1.12 o 
  -6  -5   3       15.92       15.40      0.81 o 
  -5  -5   3        5.65        4.31      0.56 o 
  -4  -5   3        0.72       -0.12      0.64 o 
  -3  -5   3       14.62       12.42      0.85 o 
  -2  -5   3        0.15       -0.02      0.39 o 
  -1  -5   3       69.29       64.67      2.71 o 
   0  -5   3       93.78       98.01      2.65 o 
   1  -5   3        0.55        0.06      0.35 o 
   2  -5   3      189.42      184.48      1.56 o 
   3  -5   3        2.96        3.75      0.43 o 
   4  -5   3      102.93      103.90      2.20 o 
   5  -5   3        5.41        5.02      0.50 o 
   6  -5   3       63.16       60.69      0.91 o 
   7  -5   3       36.67       37.29      1.00 o 
   8  -5   3        1.52        1.01      1.11 o 
   9  -5   3       30.32       27.23      1.96 o 
  -7  -4   3        9.98        9.93      1.18 o 
  -6  -4   3       19.27       20.79      1.23 o 
  -5  -4   3        0.17        0.10      0.44 o 
  -4  -4   3      274.28      272.19      2.92 o 
  -3  -4   3       74.14       69.89      1.40 o 
  -2  -4   3      130.80      132.54      3.57 o 
  -1  -4   3      865.43      896.63      3.44 o 
   0  -4   3      326.62      329.50      2.20 o 
   1  -4   3      117.44      142.28      1.00 o 
   2  -4   3      962.18      993.19      6.24 o 
   3  -4   3        4.14        5.37      0.49 o 
   4  -4   3       76.51       66.64      0.69 o 
   5  -4   3       55.31       52.48      0.84 o 
   6  -4   3       62.02       60.33      1.34 o 
   7  -4   3       82.52       80.57      1.31 o 
   8  -4   3       38.39       41.76      1.94 o 
   9  -4   3       20.52       19.69      1.63 o 
  -8  -3   3       33.49       38.26      1.69 o 
  -7  -3   3        8.41        8.21      1.03 o 
  -6  -3   3        0.42        0.01      0.69 o 
  -5  -3   3        3.83        4.57      0.49 o 
  -4  -3   3      203.43      207.74      2.39 o 
  -3  -3   3        3.13        2.60      0.24 o 
  -2  -3   3        3.72        3.67      0.20 o 
  -1  -3   3      223.68      219.66      1.87 o 
   0  -3   3      459.88      439.67      1.99 o 
   1  -3   3      550.58      603.13      9.77 o 
   2  -3   3        1.27        2.93      0.39 o 
   3  -3   3       12.11       12.70      0.37 o 
   4  -3   3       10.00       11.55      0.52 o 
   5  -3   3       19.02       21.09      0.82 o 
   6  -3   3        0.00       -0.33      0.53 o 
   7  -3   3       30.71       32.99      1.15 o 
   8  -3   3       31.11       33.98      1.13 o 
   9  -3   3        1.72        1.80      1.30 o 
  -9  -2   3        1.39        1.68      1.06 o 
  -8  -2   3       26.60       28.41      1.53 o 
  -7  -2   3        0.66        0.49      0.83 o 
  -6  -2   3       27.50       26.09      1.01 o 
  -5  -2   3        0.24        0.16      0.29 o 
  -4  -2   3      134.03      131.91      0.79 o 
  -3  -2   3      637.27      583.57      2.89 o 
  -2  -2   3       37.33       45.89      0.87 o 
  -1  -2   3      295.22      280.75      0.93 o 
   0  -2   3      988.62      915.15     10.91 o 
   1  -2   3      113.21      109.86      1.13 o 
   2  -2   3      736.91      859.36      3.05 o 
   3  -2   3      240.17      266.81      7.22 o 
   4  -2   3        6.60        5.84      0.50 o 
   5  -2   3        0.07        0.15      0.41 o 
   6  -2   3      135.36      125.34      1.83 o 
   7  -2   3       30.36       30.72      1.14 o 
   8  -2   3       56.50       55.15      2.12 o 
   9  -2   3       19.31       21.79      1.62 o 
  -9  -1   3        0.03       -0.33      1.11 o 
  -8  -1   3       21.25       21.94      0.95 o 
  -7  -1   3       31.22       30.27      1.73 o 
  -6  -1   3        5.68        4.69      0.92 o 
  -5  -1   3       15.44       12.79      0.40 o 
  -4  -1   3      148.49      162.30      1.17 o 
  -3  -1   3     1123.51     1168.44      2.54 o 
  -2  -1   3       72.53       68.52      0.51 o 
  -1  -1   3      281.69      282.17      0.80 o 
   0  -1   3      614.57      588.90      2.14 o 
   1  -1   3        2.93        4.52      0.14 o 
   2  -1   3       92.91      108.99      1.11 o 
   3  -1   3       94.53      114.35      0.71 o 
   4  -1   3       17.91       19.50      0.71 o 
   5  -1   3       28.36       29.91      0.93 o 
   6  -1   3       62.54       66.68      1.45 o 
   7  -1   3        0.31       -0.28      0.69 o 
   8  -1   3       24.27       27.16      3.02 o 
   9  -1   3       26.60       29.94      1.82 o 
  -9   0   3        6.58        5.55      1.08 o 
  -8   0   3        8.72       12.12      1.03 o 
  -7   0   3       95.01       92.97      1.65 o 
  -6   0   3       70.74       73.94      2.58 o 
  -5   0   3      187.78      178.38      1.33 o 
  -4   0   3     1087.07     1163.40      3.43 o 
  -3   0   3        4.79        5.52      0.16 o 
  -2   0   3      946.11     1021.95      2.89 o 
  -1   0   3       45.24       55.12      0.45 o 
   0   0   3      598.75      581.95      2.86 o 
   1   0   3       99.26       80.80      0.58 o 
   2   0   3      545.72      610.46      2.42 o 
   3   0   3        0.61        1.32      0.14 o 
   4   0   3        4.14        1.17      0.47 o 
   5   0   3       18.68       15.54      0.89 o 
   6   0   3       77.60       73.40      1.62 o 
   7   0   3        1.55        0.04      0.81 o 
   8   0   3       22.24       22.95      1.34 o 
   9   0   3        1.78        0.98      1.05 o 
 -10   1   3       13.20       11.31      0.94 o 
  -9   1   3        0.75        0.46      0.74 o 
  -8   1   3       19.27       15.59      0.91 o 
  -7   1   3      461.70      453.87      3.30 o 
  -6   1   3       39.98       41.82      0.83 o 
  -5   1   3     1685.02     1644.10      3.40 o 
  -4   1   3      781.10      770.46      4.58 o 
  -3   1   3       24.59       17.43      0.35 o 
  -2   1   3       49.26       64.54      0.68 o 
  -1   1   3     1774.53     1869.05      5.48 o 
   0   1   3       31.70       31.47      0.92 o 
   1   1   3     1147.35     1118.37      4.68 o 
   2   1   3       15.98       14.31      0.25 o 
   3   1   3       49.98       45.22      0.49 o 
   4   1   3      251.12      277.83      2.14 o 
   5   1   3       82.84       79.78      2.68 o 
   6   1   3       46.84       50.52      2.36 o 
   7   1   3       26.21       29.07      1.32 o 
   8   1   3        0.26       -0.32      0.60 o 
 -10   2   3        3.08        2.36      1.18 o 
  -9   2   3       30.22       29.51      1.61 o 
  -8   2   3        0.28       -0.46      0.66 o 
  -7   2   3       29.36       31.13      0.97 o 
  -6   2   3       37.39       39.98      0.80 o 
  -5   2   3       59.79       61.66      1.13 o 
  -4   2   3      453.27      422.95      2.06 o 
  -3   2   3      325.34      350.10      1.73 o 
  -2   2   3       15.12       12.20      0.19 o 
  -1   2   3      380.48      368.26      0.99 o 
   0   2   3      236.92      277.83      1.41 o 
   1   2   3     1074.83     1152.84      4.97 o 
   2   2   3       22.85       27.86      0.36 o 
   3   2   3      443.67      456.88      2.08 o 
   4   2   3      567.98      572.81      6.43 o 
   5   2   3        4.64        4.12      0.53 o 
   6   2   3        0.45       -0.38      0.75 o 
   7   2   3        7.29        6.84      0.98 o 
   8   2   3        3.10        2.17      0.95 o 
 -10   3   3        0.12       -0.34      1.27 o 
  -9   3   3       12.58       10.65      1.40 o 
  -8   3   3        5.33        4.11      1.14 o 
  -7   3   3       64.15       53.80      1.77 o 
  -6   3   3       35.90       31.81      0.93 o 
  -5   3   3        7.54        8.70      0.42 o 
  -4   3   3        9.93       11.75      0.48 o 
  -3   3   3     2272.11     2308.52      4.50 o 
  -2   3   3      231.28      244.89      3.99 o 
  -1   3   3       93.58       75.55      0.56 o 
   0   3   3       74.79       84.05      1.03 o 
   1   3   3      308.05      299.96      1.55 o 
   2   3   3      183.27      156.02      2.82 o 
   3   3   3        6.53        4.88      0.85 o 
   4   3   3      672.65      649.92      4.62 o 
   5   3   3       15.49       14.07      1.02 o 
   6   3   3        0.71        0.98      0.83 o 
   7   3   3        2.85        1.39      0.87 o 
 -10   4   3       20.46       17.90      1.71 o 
  -9   4   3       11.47       11.46      1.48 o 
  -8   4   3        1.58        1.39      1.07 o 
  -7   4   3        5.67        4.08      0.98 o 
  -6   4   3        0.02       -0.15      0.53 o 
  -5   4   3        5.89        8.54      0.45 o 
  -4   4   3      271.85      251.25      1.86 o 
  -3   4   3      538.18      555.41      1.96 o 
  -2   4   3       52.31       51.41      0.76 o 
  -1   4   3        8.90        6.92      0.44 o 
   0   4   3       19.19       13.10      0.34 o 
   1   4   3       43.40       54.61      2.97 o 
   2   4   3      193.27      182.82      3.21 o 
   3   4   3        7.24        6.07      1.06 o 
   4   4   3       55.30       53.62      1.62 o 
   5   4   3       85.61       87.42      2.06 o 
   6   4   3        3.67        5.20      1.10 o 
 -10   5   3        5.22        3.82      1.63 o 
  -9   5   3        7.73        8.12      1.45 o 
  -8   5   3       34.80       35.74      1.60 o 
  -7   5   3        7.99        9.46      1.05 o 
  -6   5   3       44.62       40.92      1.00 o 
  -5   5   3      103.60      100.35      2.88 o 
  -4   5   3      113.74      118.50      2.97 o 
  -3   5   3        1.88        2.31      0.41 o 
  -2   5   3        9.89        8.72      0.85 o 
  -1   5   3       21.15       21.05      1.10 o 
   0   5   3        1.53        1.28      0.49 o 
   1   5   3       14.24       14.04      0.71 o 
   2   5   3       77.60       74.56      1.62 o 
   3   5   3        7.65        8.46      1.00 o 
   4   5   3       18.05       18.76      1.29 o 
   5   5   3       17.23       18.19      1.34 o 
  -9   6   3       14.73       11.83      1.42 o 
  -8   6   3       12.06       14.69      1.31 o 
  -7   6   3       17.63       21.06      0.89 o 
  -6   6   3        1.95        1.67      0.39 o 
  -5   6   3      134.64      132.29      1.35 o 
  -4   6   3        2.53        1.31      0.53 o 
  -3   6   3        7.04        6.84      0.97 o 
  -2   6   3       92.65       94.54      2.20 o 
  -1   6   3       87.82       79.43      2.12 o 
   0   6   3      203.61      200.86      5.49 o 
   1   6   3      304.22      293.90      9.96 o 
   2   6   3       10.27       12.40      0.85 o 
   3   6   3       55.35       53.57      1.76 o 
   4   6   3       16.26       18.88      1.36 o 
  -9   7   3        0.68        0.27      1.34 o 
  -8   7   3        6.87        5.76      1.21 o 
  -7   7   3        4.60        5.30      0.68 o 
  -6   7   3        2.67        1.57      0.58 o 
  -5   7   3        3.88        4.34      0.86 o 
  -4   7   3       13.82       11.84      0.66 o 
  -3   7   3       50.50       45.81      1.80 o 
  -2   7   3       54.82       51.27      1.89 o 
  -1   7   3       21.77       22.08      0.94 o 
   0   7   3      108.35      105.52      6.52 o 
   1   7   3       18.63       17.18      1.12 o 
   2   7   3        4.72        4.20      1.00 o 
   3   7   3       11.99       12.96      1.19 o 
  -8   8   3        2.02        2.31      1.12 o 
  -7   8   3       40.97       45.09      1.62 o 
  -6   8   3        1.15        0.90      0.65 o 
  -5   8   3       11.55       12.01      1.46 o 
  -4   8   3        0.17       -0.28      0.97 o 
  -3   8   3        1.44        2.38      1.15 o 
  -2   8   3       79.83       81.81      2.42 o 
  -1   8   3        1.95        1.55      0.98 o 
   0   8   3       23.54       23.23      1.08 o 
   1   8   3       24.79       28.54      1.64 o 
   2   8   3       10.25       10.33      1.29 o 
  -7   9   3        9.75       12.08      0.96 o 
  -6   9   3        3.34        4.06      1.39 o 
  -5   9   3        6.31        5.74      0.75 o 
  -4   9   3        6.03        7.28      1.46 o 
  -3   9   3        3.72        3.47      1.32 o 
  -2   9   3       35.18       41.18      1.34 o 
  -1   9   3        4.06        4.40      0.87 o 
   0   9   3        5.49        7.19      0.99 o 
   0 -10   4        2.77        2.44      0.73 o 
   1 -10   4       16.13       14.30      1.54 o 
   2 -10   4        4.91        3.28      1.32 o 
   3 -10   4        0.13       -0.49      0.78 o 
   4 -10   4        3.31        2.06      0.77 o 
   5 -10   4        1.09        1.47      0.53 o 
  -2  -9   4        0.09        1.10      1.05 o 
  -1  -9   4       29.32       33.29      1.10 o 
   0  -9   4        0.01       -0.39      0.61 o 
   1  -9   4        0.43       -1.05      1.19 o 
   2  -9   4      149.38      159.09      2.18 o 
   3  -9   4        2.82        3.68      0.76 o 
   4  -9   4       12.92       12.83      0.88 o 
   5  -9   4        4.36        4.50      0.76 o 
   6  -9   4        4.11        4.14      1.04 o 
   7  -9   4        1.69        0.98      0.91 o 
  -4  -8   4        0.43        1.26      0.92 o 
  -3  -8   4       62.02       60.76      1.90 o 
  -2  -8   4        9.03        9.12      0.76 o 
  -1  -8   4       52.82       52.25      1.18 o 
   0  -8   4       21.76       15.61      1.34 o 
   1  -8   4        4.18        3.88      1.18 o 
   2  -8   4      107.48      108.98      2.15 o 
   3  -8   4       49.83       52.28      1.86 o 
   4  -8   4        0.93        0.33      0.62 o 
   5  -8   4        6.29        5.99      0.55 o 
   6  -8   4       25.38       26.29      0.92 o 
   7  -8   4        0.09        0.68      0.61 o 
   8  -8   4        0.60        0.90      0.94 o 
  -5  -7   4       14.29       13.77      0.89 o 
  -4  -7   4        2.67        4.55      0.98 o 
  -3  -7   4       43.34       47.15      1.62 o 
  -2  -7   4       12.98       11.46      0.71 o 
  -1  -7   4        0.25        0.79      0.51 o 
   0  -7   4      408.27      415.61      5.52 o 
   1  -7   4       15.62       15.32      0.85 o 
   2  -7   4       93.43       89.69      1.45 o 
   3  -7   4      263.95      268.11      2.29 o 
   4  -7   4       33.28       36.67      1.40 o 
   5  -7   4      124.28      124.83      1.94 o 
   6  -7   4      207.33      214.86      2.05 o 
   7  -7   4       52.64       52.47      1.58 o 
   8  -7   4        8.02        7.07      1.26 o 
  -6  -6   4        1.58        0.21      0.96 o 
  -5  -6   4       18.99       17.43      0.87 o 
  -4  -6   4        1.17        2.27      0.84 o 
  -3  -6   4        2.32        2.21      0.81 o 
  -2  -6   4       55.30       54.36      1.39 o 
  -1  -6   4      178.26      176.79      1.85 o 
   0  -6   4      446.72      426.51      3.37 o 
   1  -6   4      136.23      133.01      2.19 o 
   2  -6   4      201.54      190.15      1.78 o 
   3  -6   4       97.44       95.73      1.32 o 
   4  -6   4       41.74       42.71      0.90 o 
   5  -6   4      122.26      122.76      2.47 o 
   6  -6   4       13.33       12.25      0.64 o 
   7  -6   4       17.08       14.08      0.81 o 
   8  -6   4        9.08        8.30      1.33 o 
   9  -6   4        6.41        4.04      1.36 o 
  -7  -5   4        7.41        5.45      1.26 o 
  -6  -5   4        0.65       -0.86      0.96 o 
  -5  -5   4       18.11       17.51      0.76 o 
  -4  -5   4       11.98       12.26      0.90 o 
  -3  -5   4        5.08        4.65      0.79 o 
  -2  -5   4      265.32      250.18      2.58 o 
  -1  -5   4      185.86      184.83      1.55 o 
   0  -5   4        1.61        1.19      0.42 o 
   1  -5   4      164.30      159.43      2.91 o 
   2  -5   4      260.46      294.53      1.97 o 
   3  -5   4       21.77       21.24      1.29 o 
   4  -5   4       40.14       43.20      1.22 o 
   5  -5   4       82.30       81.43      2.21 o 
   6  -5   4       31.41       27.89      0.84 o 
   7  -5   4       13.19       11.78      0.77 o 
   8  -5   4        8.44        7.56      0.78 o 
   9  -5   4       37.52       33.93      1.98 o 
  -7  -4   4       21.24       21.39      1.42 o 
  -6  -4   4       11.83        7.47      0.96 o 
  -5  -4   4        5.58        9.25      0.57 o 
  -4  -4   4       48.78       43.49      1.33 o 
  -3  -4   4        2.54        3.23      0.74 o 
  -2  -4   4      456.49      446.06      4.24 o 
  -1  -4   4      369.96      342.00      2.00 o 
   0  -4   4       55.30       49.16      0.62 o 
   1  -4   4       38.74       51.07      1.81 o 
   2  -4   4      595.73      645.14      3.72 o 
   3  -4   4       50.85       54.41      1.63 o 
   4  -4   4       47.89       49.39      0.79 o 
   5  -4   4        2.45        2.03      0.41 o 
   6  -4   4       59.17       65.13      1.49 o 
   7  -4   4       55.42       56.67      1.50 o 
   8  -4   4        0.09        0.06      0.68 o 
   9  -4   4       18.79       18.94      1.72 o 
  -8  -3   4        5.59        6.21      1.14 o 
  -7  -3   4        5.49        6.05      1.07 o 
  -6  -3   4        7.57        4.51      0.82 o 
  -5  -3   4        0.11        0.22      0.39 o 
  -4  -3   4       14.23       12.75      0.81 o 
  -3  -3   4        0.08       -0.19      0.29 o 
  -2  -3   4       80.49       70.96      0.58 o 
  -1  -3   4      182.92      176.83      1.60 o 
   0  -3   4      333.39      379.61      1.40 o 
   1  -3   4      155.99      200.88      1.84 o 
   2  -3   4       93.29      111.25      1.43 o 
   3  -3   4      388.87      463.67      2.16 o 
   4  -3   4       28.27       21.63      0.66 o 
   5  -3   4       61.74       57.14      1.29 o 
   6  -3   4       15.01       12.23      0.85 o 
   7  -3   4      168.58      165.69      2.36 o 
   8  -3   4        0.03        0.04      0.64 o 
   9  -3   4        2.62        2.27      1.28 o 
  -9  -2   4       25.46       29.78      1.59 o 
  -8  -2   4       11.32       13.97      1.30 o 
  -7  -2   4        5.63        8.13      1.04 o 
  -6  -2   4      150.87      144.17      4.92 o 
  -5  -2   4       10.04        9.03      0.43 o 
  -4  -2   4      146.38      151.06      1.43 o 
  -3  -2   4      293.94      329.70      2.20 o 
  -2  -2   4      148.89      170.49      0.75 o 
  -1  -2   4      260.55      231.38      1.51 o 
   0  -2   4     2734.35     2682.86      6.08 o 
   1  -2   4      158.18      168.01      1.51 o 
   2  -2   4      618.45      683.75      7.06 o 
   3  -2   4      185.67      169.40      1.78 o 
   4  -2   4      347.55      405.30      2.91 o 
   5  -2   4       69.93       66.85      1.36 o 
   6  -2   4        0.03        0.22      0.60 o 
   7  -2   4      106.06      107.66      2.00 o 
   8  -2   4       25.39       26.60      1.31 o 
   9  -2   4        1.66        2.01      1.35 o 
  -9  -1   4       16.88       17.82      1.40 o 
  -8  -1   4       14.47       15.78      0.91 o 
  -7  -1   4        5.28        3.20      0.67 o 
  -6  -1   4      140.27      143.85      1.79 o 
  -5  -1   4       41.23       35.11      0.86 o 
  -4  -1   4        9.54       10.35      0.25 o 
  -3  -1   4      179.86      180.81      6.35 o 
  -2  -1   4       34.19       41.66      0.33 o 
  -1  -1   4       25.57       34.00      2.03 o 
   0  -1   4        1.01        2.47      0.25 o 
   1  -1   4       77.50       78.70      1.37 o 
   2  -1   4       11.08        9.21      0.31 o 
   3  -1   4        8.90        9.75      0.26 o 
   4  -1   4        1.13        0.79      0.48 o 
   5  -1   4       67.81       69.73      1.43 o 
   6  -1   4       17.04       17.56      0.97 o 
   7  -1   4       21.15       20.58      1.15 o 
   8  -1   4       61.18       61.93      1.76 o 
   9  -1   4        1.59        0.51      1.18 o 
  -9   0   4       27.99       28.88      1.14 o 
  -8   0   4      118.18      116.69      2.19 o 
  -7   0   4        0.05       -0.05      0.68 o 
  -6   0   4      494.34      468.66      2.84 o 
  -5   0   4      926.80      918.49      5.29 o 
  -4   0   4      110.22      128.78      0.93 o 
  -3   0   4      457.75      452.71      1.52 o 
  -2   0   4      187.30      187.10      1.73 o 
  -1   0   4      429.72      436.74      2.57 o 
   0   0   4       36.82       37.14      0.29 o 
   1   0   4        5.54        9.66      0.21 o 
   2   0   4      885.75      983.04      2.64 o 
   3   0   4        1.70        5.75      0.23 o 
   4   0   4       28.53       26.98      0.98 o 
   5   0   4       36.33       34.63      1.23 o 
   6   0   4       28.94       27.95      1.20 o 
   7   0   4        0.70       -0.17      0.80 o 
   8   0   4       17.25       20.62      1.30 o 
 -10   1   4        0.23       -0.13      0.82 o 
  -9   1   4       20.42       17.80      1.01 o 
  -8   1   4        3.89        2.93      0.75 o 
  -7   1   4        2.86        2.89      0.58 o 
  -6   1   4        7.90        5.04      0.51 o 
  -5   1   4      625.57      628.18      2.71 o 
  -4   1   4      137.87      142.95      1.30 o 
  -3   1   4       18.91       17.27      1.80 o 
  -2   1   4      627.51      549.93      0.98 o 
  -1   1   4        2.11        2.04      0.10 o 
   0   1   4      768.47      805.22      3.49 o 
   1   1   4       99.49       92.18      1.23 o 
   2   1   4      914.00     1022.02      2.66 o 
   3   1   4      478.70      451.11      5.23 o 
   4   1   4       50.07       44.64      1.26 o 
   5   1   4       37.34       34.72      1.28 o 
   6   1   4       30.40       29.06      1.25 o 
   7   1   4        6.85        6.55      0.93 o 
   8   1   4        0.02       -0.77      0.88 o 
 -10   2   4        0.22       -0.07      1.27 o 
  -9   2   4        0.06       -0.19      0.70 o 
  -8   2   4        0.38        0.02      0.66 o 
  -7   2   4       27.58       24.85      0.76 o 
  -6   2   4        0.70        2.33      0.47 o 
  -5   2   4      246.94      235.71      1.56 o 
  -4   2   4      272.69      296.64      1.61 o 
  -3   2   4        4.69        4.98      0.29 o 
  -2   2   4      166.16      170.37      1.50 o 
  -1   2   4      500.69      572.36      3.69 o 
   0   2   4      567.29      630.26      3.09 o 
   1   2   4      159.62      217.64      2.50 o 
   2   2   4      179.29      199.26      2.20 o 
   3   2   4      254.61      238.84      2.53 o 
   4   2   4      186.86      183.94      2.42 o 
   5   2   4       49.02       45.14      1.45 o 
   6   2   4       14.03       15.87      1.15 o 
   7   2   4        0.12        0.29      0.84 o 
 -10   3   4        0.18       -0.03      1.16 o 
  -9   3   4       42.00       47.21      1.93 o 
  -8   3   4        0.20        0.30      0.92 o 
  -7   3   4      103.55       99.86      1.62 o 
  -6   3   4       13.69       12.39      0.75 o 
  -5   3   4       14.73       14.43      0.56 o 
  -4   3   4       57.05       48.98      0.78 o 
  -3   3   4      794.87      864.54      2.02 o 
  -2   3   4      233.28      217.57      1.33 o 
  -1   3   4      107.67       90.90      1.34 o 
   0   3   4       87.24       90.61      0.70 o 
   1   3   4       90.26       70.01      0.97 o 
   2   3   4        7.23        7.24      0.51 o 
   3   3   4       50.32       54.46      1.44 o 
   4   3   4      216.34      221.16      2.87 o 
   5   3   4        4.77        6.94      0.97 o 
   6   3   4       11.88       11.64      1.09 o 
   7   3   4        8.93        8.88      1.16 o 
 -10   4   4        1.08       -0.36      1.50 o 
  -9   4   4       25.10       28.07      1.77 o 
  -8   4   4       12.64       13.47      1.23 o 
  -7   4   4       22.37       24.40      0.99 o 
  -6   4   4       39.56       39.93      1.21 o 
  -5   4   4        0.02       -0.22      0.30 o 
  -4   4   4       20.41       18.75      0.39 o 
  -3   4   4       48.15       54.87      0.67 o 
  -2   4   4        4.04        3.54      0.39 o 
  -1   4   4       77.07       80.14      1.13 o 
   0   4   4        4.62        5.84      0.48 o 
   1   4   4      117.13      118.48      1.37 o 
   2   4   4       93.79      100.98      1.37 o 
   3   4   4      135.90      134.83      2.31 o 
   4   4   4        6.11        7.86      0.96 o 
   5   4   4        5.17        5.46      0.96 o 
   6   4   4        2.35        2.76      1.03 o 
 -10   5   4       14.68       12.60      1.57 o 
  -9   5   4       36.01       42.96      2.05 o 
  -8   5   4        0.33       -0.05      1.09 o 
  -7   5   4        4.35        2.10      0.67 o 
  -6   5   4        3.12        3.21      0.39 o 
  -5   5   4      128.13      129.32      2.24 o 
  -4   5   4      144.91      137.17      1.40 o 
  -3   5   4       11.51       13.48      0.95 o 
  -2   5   4       34.52       29.60      0.78 o 
  -1   5   4      100.14       88.87      1.25 o 
   0   5   4      449.22      430.09      8.86 o 
   1   5   4       11.42       13.04      0.90 o 
   2   5   4      469.18      463.19      9.69 o 
   3   5   4        0.00       -0.25      0.89 o 
   4   5   4        4.68        4.50      0.96 o 
   5   5   4       10.07       11.90      1.17 o 
  -9   6   4       16.49       18.33      1.52 o 
  -8   6   4        1.91        3.51      1.13 o 
  -7   6   4        0.11       -0.62      0.62 o 
  -6   6   4        0.01        0.04      0.45 o 
  -5   6   4       34.94       37.00      0.80 o 
  -4   6   4      143.01      139.52      1.69 o 
  -3   6   4       81.87       90.60      2.17 o 
  -2   6   4       56.35       54.44      1.14 o 
  -1   6   4      277.88      294.27      4.15 o 
   0   6   4       75.70       76.91      2.84 o 
   1   6   4        9.47       10.41      1.54 o 
   2   6   4       18.09       17.71      1.22 o 
   3   6   4       19.94       20.79      1.32 o 
   4   6   4        0.07        1.69      0.96 o 
  -9   7   4        1.71        1.18      1.13 o 
  -7   7   4        3.10        4.22      1.02 o 
  -6   7   4       14.37       14.85      0.80 o 
  -5   7   4       19.66       17.04      0.78 o 
  -4   7   4       18.26       19.97      0.80 o 
  -3   7   4        0.06       -0.57      0.99 o 
  -2   7   4        0.52        0.37      0.58 o 
  -1   7   4       37.76       34.86      1.08 o 
   0   7   4       97.94      102.51      2.95 o 
   1   7   4        1.37        0.72      0.94 o 
   2   7   4        0.08       -0.08      0.88 o 
   3   7   4       18.27       15.67      1.29 o 
  -8   8   4        8.19       10.57      1.25 o 
  -7   8   4       21.03       23.08      1.01 o 
  -6   8   4        9.46        8.45      0.93 o 
  -5   8   4        1.74        1.48      0.64 o 
  -4   8   4        3.27        1.28      0.59 o 
  -3   8   4        0.68        2.10      1.15 o 
  -2   8   4       13.83       13.26      1.41 o 
  -1   8   4        0.06        2.28      2.25 o 
   0   8   4       24.05       25.63      1.11 o 
   1   8   4        7.32        8.08      0.92 o 
  -6   9   4        1.96        1.74      0.73 o 
  -5   9   4        4.62        5.01      0.75 o 
  -4   9   4        1.33        1.06      1.24 o 
  -3   9   4       12.43       13.48      1.63 o 
  -2   9   4        5.79        8.05      1.58 o 
  -1   9   4        0.63        0.46      0.73 o 
   0 -10   5        7.73        7.51      1.15 o 
   1 -10   5       11.12       10.02      1.35 o 
   2 -10   5       16.25       18.20      1.08 o 
   3 -10   5        2.91        2.71      0.90 o 
   4 -10   5       43.18       50.51      1.42 o 
   5 -10   5        4.20        4.77      0.78 o 
  -2  -9   5       31.04       35.80      1.62 o 
  -1  -9   5       22.75       22.78      1.35 o 
   0  -9   5       19.59       20.81      2.57 o 
   1  -9   5        7.55        9.11      1.45 o 
   2  -9   5       57.87       55.31      1.53 o 
   3  -9   5        2.48        1.52      0.75 o 
   4  -9   5       34.45       35.92      1.13 o 
   5  -9   5        4.73        4.10      0.56 o 
   6  -9   5        0.34       -0.24      1.18 o 
   7  -9   5        1.88        2.80      0.72 o 
  -4  -8   5       20.09       21.43      1.39 o 
  -3  -8   5       11.27       11.59      1.25 o 
  -2  -8   5       29.94       30.11      1.42 o 
  -1  -8   5       64.42       63.78      1.70 o 
   0  -8   5        5.51        3.61      0.82 o 
   1  -8   5      100.31      102.10      2.46 o 
   2  -8   5       84.78       85.68      3.66 o 
   3  -8   5        5.37        4.17      0.69 o 
   4  -8   5       38.38       37.77      1.07 o 
   5  -8   5       13.54       13.01      0.77 o 
   6  -8   5        5.95        5.73      0.67 o 
   7  -8   5       37.56       37.98      1.09 o 
  -5  -7   5        7.59        6.50      0.96 o 
  -4  -7   5       21.47       25.55      1.40 o 
  -3  -7   5       55.43       57.64      1.80 o 
  -2  -7   5        3.16        4.56      0.86 o 
  -1  -7   5       21.92       22.90      1.08 o 
   0  -7   5      400.66      395.31      4.19 o 
   1  -7   5      206.61      202.03      2.09 o 
   2  -7   5      186.16      186.97      4.41 o 
   3  -7   5       57.00       51.99      1.17 o 
   4  -7   5      127.15      126.99      2.37 o 
   5  -7   5        1.48        1.13      0.57 o 
   6  -7   5        0.02        0.50      0.56 o 
   7  -7   5       64.97       64.92      1.11 o 
   8  -7   5        1.26        1.46      0.71 o 
  -6  -6   5        2.21        2.71      1.16 o 
  -5  -6   5       22.17       24.04      1.40 o 
  -4  -6   5       10.70       11.22      1.03 o 
  -3  -6   5       72.54       72.90      1.82 o 
  -2  -6   5        5.97        4.90      0.80 o 
  -1  -6   5        0.15        1.40      1.27 o 
   0  -6   5       47.45       51.03      1.64 o 
   1  -6   5       13.65       12.42      1.06 o 
   2  -6   5       62.30       59.64      1.58 o 
   3  -6   5        8.34        6.03      0.86 o 
   4  -6   5        7.85        9.17      0.60 o 
   5  -6   5       34.66       37.84      1.44 o 
   6  -6   5        3.49        2.88      0.59 o 
   7  -6   5        8.08        8.70      0.97 o 
   8  -6   5       11.95       11.28      0.86 o 
  -7  -5   5        1.29        0.81      1.00 o 
  -6  -5   5       13.34        9.84      1.21 o 
  -5  -5   5       16.28       16.59      1.14 o 
  -4  -5   5        0.36        1.03      0.69 o 
  -3  -5   5       91.17       91.93      1.89 o 
  -2  -5   5      854.46      821.90      8.31 o 
  -1  -5   5       12.16       12.19      0.78 o 
   0  -5   5      334.55      328.12      3.15 o 
   1  -5   5      424.77      400.88      3.41 o 
   2  -5   5       39.45       44.74      1.26 o 
   3  -5   5      221.99      224.31      2.56 o 
   4  -5   5       32.39       30.68      0.72 o 
   5  -5   5      424.10      415.20      3.45 o 
   6  -5   5        0.12       -0.83      0.83 o 
   7  -5   5        6.93        5.47      0.91 o 
   8  -5   5       11.16        9.82      1.49 o 
   9  -5   5        9.97        6.74      1.37 o 
  -7  -4   5        6.32        5.20      1.08 o 
  -6  -4   5        7.39        5.17      0.95 o 
  -5  -4   5        3.21        1.63      0.79 o 
  -4  -4   5        0.31       -0.03      0.66 o 
  -3  -4   5        4.98        0.94      0.88 o 
  -2  -4   5      473.59      463.96      2.85 o 
  -1  -4   5      224.71      218.15      2.34 o 
   0  -4   5       23.11       23.58      0.47 o 
   1  -4   5      433.07      447.64      4.02 o 
   2  -4   5      176.20      201.17      2.18 o 
   3  -4   5      116.78      124.39      3.34 o 
   4  -4   5       37.60       40.60      1.34 o 
   5  -4   5       91.73       81.23      1.66 o 
   6  -4   5       69.47       74.75      1.68 o 
   7  -4   5        6.83        6.56      0.92 o 
   8  -4   5       28.24       25.85      1.29 o 
   9  -4   5       13.08       15.96      1.70 o 
  -8  -3   5        3.95        4.79      1.17 o 
  -7  -3   5       33.07       34.25      1.56 o 
  -6  -3   5        0.25       -0.15      0.75 o 
  -5  -3   5       54.17       58.10      1.60 o 
  -4  -3   5       55.87       47.88      1.29 o 
  -3  -3   5       41.88       42.22      0.59 o 
  -2  -3   5      179.55      167.41      1.06 o 
  -1  -3   5      317.12      303.66      2.40 o 
   0  -3   5       31.65       44.48      0.51 o 
   1  -3   5     1352.12     1390.24      5.11 o 
   2  -3   5       76.61       68.15      1.71 o 
   3  -3   5      371.16      364.20      5.24 o 
   4  -3   5       65.15       73.92      1.44 o 
   5  -3   5        5.77        4.06      0.74 o 
   6  -3   5       92.66       96.90      1.87 o 
   7  -3   5       88.03       87.76      1.92 o 
   8  -3   5       19.02       14.10      1.13 o 
   9  -3   5       19.20       23.69      1.43 o 
  -8  -2   5       19.35       17.06      1.41 o 
  -7  -2   5       21.86       22.62      1.39 o 
  -6  -2   5       61.09       53.21      1.05 o 
  -5  -2   5       40.05       43.76      1.50 o 
  -4  -2   5      131.41      119.20      0.87 o 
  -3  -2   5        0.39        0.85      0.65 o 
  -2  -2   5      222.23      209.80      0.92 o 
  -1  -2   5       56.36       74.95      2.32 o 
   0  -2   5       23.90       25.65      0.68 o 
   1  -2   5      109.05      114.96      1.37 o 
   2  -2   5       50.23       54.22      0.60 o 
   3  -2   5       16.04       13.09      0.41 o 
   4  -2   5       42.32       49.58      1.21 o 
   5  -2   5       58.58       62.91      1.44 o 
   6  -2   5       31.01       30.93      1.24 o 
   7  -2   5      112.46      121.66      2.22 o 
   8  -2   5        0.07        0.18      0.93 o 
  -9  -1   5       23.62       21.76      1.58 o 
  -8  -1   5        9.84       10.83      0.83 o 
  -7  -1   5       82.10       80.84      2.66 o 
  -6  -1   5      118.98      113.00      1.62 o 
  -5  -1   5        4.67        3.31      0.31 o 
  -4  -1   5       74.22       76.18      1.47 o 
  -3  -1   5       26.62       32.09      0.33 o 
  -2  -1   5       26.96       29.21      0.27 o 
  -1  -1   5       18.25       27.03      0.58 o 
   0  -1   5      147.07      156.07      1.04 o 
   1  -1   5        0.49        0.87      0.22 o 
   2  -1   5      150.84      146.12      0.89 o 
   3  -1   5        2.69        6.37      0.26 o 
   4  -1   5       99.70       94.53      1.62 o 
   5  -1   5      119.67       97.40      1.78 o 
   6  -1   5       56.45       55.57      1.57 o 
   7  -1   5        3.09        2.92      0.91 o 
   8  -1   5        1.01        0.94      1.02 o 
  -9   0   5       10.83       10.28      0.91 o 
  -8   0   5        0.26        1.20      0.69 o 
  -7   0   5      151.47      141.37      1.48 o 
  -6   0   5      168.80      157.43      1.42 o 
  -5   0   5      105.09      111.19      1.50 o 
  -4   0   5      406.62      397.58      1.99 o 
  -3   0   5       75.55       71.61      0.79 o 
  -2   0   5       65.50       79.95      0.90 o 
  -1   0   5      174.36      160.93      1.29 o 
   0   0   5      129.72      157.77      1.49 o 
   1   0   5        9.00       12.56      0.38 o 
   2   0   5      559.20      630.36      2.78 o 
   3   0   5       22.77       20.41      0.39 o 
   4   0   5        1.68        2.40      0.70 o 
   5   0   5      134.78      140.85      2.21 o 
   6   0   5       22.41       21.03      1.19 o 
   7   0   5        4.23        3.45      0.89 o 
   8   0   5        3.61        2.99      1.04 o 
  -9   1   5        3.97        2.85      0.75 o 
  -8   1   5        6.79        8.84      1.45 o 
  -7   1   5        0.15        0.76      0.51 o 
  -6   1   5       53.35       54.36      0.90 o 
  -5   1   5      289.84      293.99      2.47 o 
  -4   1   5       92.19      102.50      0.65 o 
  -3   1   5       92.92       89.79      0.48 o 
  -2   1   5      133.52      154.93      0.70 o 
  -1   1   5      184.02      224.88      0.55 o 
   0   1   5      130.51      151.92      2.58 o 
   1   1   5      785.51      877.36      2.56 o 
   2   1   5      247.18      253.28      2.99 o 
   3   1   5       33.33       31.77      1.06 o 
   4   1   5       13.95       13.13      0.97 o 
   5   1   5       52.10       54.27      1.60 o 
   6   1   5       28.93       29.63      1.34 o 
   7   1   5        0.79        0.56      0.92 o 
 -10   2   5       13.55       16.01      1.58 o 
  -9   2   5        0.10        0.54      0.67 o 
  -8   2   5       60.37       59.31      1.34 o 
  -7   2   5       32.59       33.16      0.82 o 
  -6   2   5      130.15      121.19      1.23 o 
  -5   2   5       67.24       68.85      1.15 o 
  -4   2   5       66.43       79.89      0.90 o 
  -3   2   5        0.92        1.87      0.22 o 
  -2   2   5      142.62      167.66      1.04 o 
  -1   2   5       34.05       46.66      0.40 o 
   0   2   5      397.07      359.72      2.11 o 
   1   2   5      110.90      114.94      0.90 o 
   2   2   5       90.19       86.44      1.05 o 
   3   2   5      141.49      139.82      2.04 o 
   4   2   5       11.87        9.16      0.96 o 
   5   2   5       23.89       22.49      1.20 o 
   6   2   5       40.04       44.15      1.67 o 
   7   2   5        0.09       -0.18      1.06 o 
 -10   3   5        2.05        3.16      1.29 o 
  -9   3   5       10.33       11.06      1.42 o 
  -8   3   5        5.93        5.46      0.82 o 
  -7   3   5      126.31      121.91      3.98 o 
  -6   3   5        4.66        2.40      0.44 o 
  -5   3   5       92.75       90.33      2.06 o 
  -4   3   5       64.18       69.49      1.46 o 
  -3   3   5        0.64        1.13      0.21 o 
  -2   3   5      437.82      445.45      6.28 o 
  -1   3   5       40.64       31.81      0.55 o 
   0   3   5      323.07      342.32      2.41 o 
   1   3   5       62.60       49.65      1.58 o 
   2   3   5       22.97       30.37      0.77 o 
   3   3   5      124.47      120.93      2.10 o 
   4   3   5        5.45        6.09      0.91 o 
   5   3   5       11.74       12.35      1.05 o 
   6   3   5       13.20       14.03      1.20 o 
  -9   4   5        2.17        3.36      1.20 o 
  -8   4   5        9.20        7.34      0.99 o 
  -7   4   5       21.08       21.18      0.92 o 
  -6   4   5        4.80        6.48      1.28 o 
  -5   4   5       11.86       11.10      0.64 o 
  -4   4   5      141.63      145.08      1.39 o 
  -3   4   5      115.10      123.23      2.94 o 
  -2   4   5      284.82      288.69      1.85 o 
  -1   4   5        4.58        4.16      0.31 o 
   0   4   5       22.02       25.23      1.15 o 
   1   4   5      125.17      116.94      2.77 o 
   2   4   5       45.42       41.10      1.10 o 
   3   4   5      130.45      127.18      2.27 o 
   4   4   5        0.33       -0.41      0.78 o 
   5   4   5        9.82        9.94      1.17 o 
  -9   5   5       12.40       16.34      1.53 o 
  -8   5   5        2.08        1.18      0.75 o 
  -7   5   5        4.53        6.92      1.14 o 
  -6   5   5        4.07        5.25      0.66 o 
  -5   5   5       26.32       19.14      0.79 o 
  -4   5   5      354.00      343.56      2.24 o 
  -3   5   5       14.63       14.13      0.64 o 
  -2   5   5      482.40      476.71      2.74 o 
  -1   5   5      191.37      182.74      1.80 o 
   0   5   5        5.60        5.00      1.10 o 
   1   5   5      127.69      122.48      2.00 o 
   2   5   5       99.43      100.08      1.58 o 
   3   5   5       10.69       10.65      1.09 o 
   4   5   5        9.70       11.09      1.06 o 
   5   5   5        0.03       -0.37      1.05 o 
  -9   6   5        8.32        9.48      1.41 o 
  -8   6   5        0.22       -1.24      1.24 o 
  -7   6   5        2.93        3.33      1.17 o 
  -6   6   5       15.86       14.55      0.64 o 
  -5   6   5       38.51       36.44      0.81 o 
  -4   6   5        8.44        8.10      0.65 o 
  -3   6   5       87.20       86.59      2.21 o 
  -2   6   5       19.28       18.45      1.32 o 
  -1   6   5       22.94       22.35      0.85 o 
   0   6   5       21.64       20.16      1.27 o 
   1   6   5       57.67       58.94      1.35 o 
   2   6   5        2.32        2.26      0.90 o 
   3   6   5        4.98        3.75      1.03 o 
  -8   7   5        8.27        8.87      1.30 o 
  -7   7   5       13.00       10.22      0.71 o 
  -6   7   5       47.28       45.44      3.83 o 
  -5   7   5        0.96        0.34      0.56 o 
  -4   7   5        0.03       -0.89      0.96 o 
  -3   7   5        3.23        4.05      1.11 o 
  -2   7   5        7.77        4.99      1.19 o 
  -1   7   5       34.71       33.93      1.31 o 
   0   7   5       82.69       86.23      1.61 o 
   1   7   5       24.11       24.31      1.40 o 
   2   7   5        0.77       -0.08      1.04 o 
  -7   8   5        0.88        1.35      0.66 o 
  -6   8   5       19.13       21.45      1.59 o 
  -5   8   5        1.66        3.26      1.21 o 
  -4   8   5        5.65        6.07      1.29 o 
  -3   8   5       12.49       15.27      1.55 o 
  -2   8   5        0.98        1.57      1.29 o 
  -1   8   5        8.39        9.43      0.92 o 
   0   8   5        4.23        3.63      0.87 o 
  -5   9   5        4.22        5.41      1.40 o 
  -4   9   5        2.49        2.35      1.39 o 
  -3   9   5       20.78       24.32      1.90 o 
  -2   9   5       14.94       19.22      1.84 o 
   1 -10   6       12.19       15.96      1.54 o 
   2 -10   6        5.08        8.20      1.42 o 
   3 -10   6       28.44       33.82      1.94 o 
   4 -10   6       19.55       23.61      1.80 o 
  -2  -9   6       26.18       24.51      1.46 o 
  -1  -9   6        0.36        0.81      0.91 o 
   0  -9   6       28.27       29.60      1.28 o 
   1  -9   6        2.28        2.30      1.00 o 
   2  -9   6        0.14        0.24      1.12 o 
   3  -9   6        9.72        9.37      1.34 o 
   4  -9   6        8.40        7.87      1.18 o 
   5  -9   6        0.00       -0.64      0.64 o 
   6  -9   6        1.84        1.62      0.64 o 
  -3  -8   6        6.15        6.77      1.13 o 
  -2  -8   6       67.47       66.78      1.89 o 
  -1  -8   6        3.46        2.86      0.94 o 
   0  -8   6        4.49        4.74      1.04 o 
   1  -8   6       57.82       57.54      1.95 o 
   2  -8   6        0.03       -1.07      1.07 o 
   3  -8   6       50.94       45.73      1.75 o 
   4  -8   6        3.68        4.03      1.03 o 
   5  -8   6        1.53        0.11      0.57 o 
   6  -8   6        3.45        3.26      0.61 o 
   7  -8   6       35.57       36.91      1.11 o 
  -5  -7   6        0.28        0.93      1.10 o 
  -4  -7   6       68.74       77.46      2.09 o 
  -3  -7   6        8.92        6.51      1.12 o 
  -2  -7   6       75.69       75.75      1.86 o 
  -1  -7   6        0.06        0.12      0.63 o 
   0  -7   6       58.11       56.87      1.87 o 
   1  -7   6        2.62        0.44      1.07 o 
   2  -7   6        2.67        1.34      0.90 o 
   3  -7   6       10.93        9.78      1.01 o 
   4  -7   6        1.62        1.10      0.49 o 
   5  -7   6        5.13        2.79      0.54 o 
   6  -7   6        9.21       10.72      0.80 o 
   7  -7   6       11.44       11.88      0.76 o 
   8  -7   6        0.11       -0.40      0.67 o 
  -6  -6   6       10.31        8.13      1.20 o 
  -5  -6   6        0.05        0.02      1.03 o 
  -4  -6   6       57.67       58.74      1.77 o 
  -3  -6   6       97.99       92.93      2.09 o 
  -2  -6   6       30.60       30.27      1.25 o 
  -1  -6   6      327.18      334.50      3.71 o 
   0  -6   6      465.32      451.66      4.23 o 
   1  -6   6        0.05        0.43      0.88 o 
   2  -6   6      196.51      196.82      2.70 o 
   3  -6   6        4.48        6.23      0.89 o 
   4  -6   6       35.02       32.59      1.38 o 
   5  -6   6       87.88       93.00      3.65 o 
   6  -6   6      100.40       95.37      2.15 o 
   7  -6   6        5.93        5.69      1.10 o 
   8  -6   6        1.77        0.43      0.93 o 
  -7  -5   6        0.21       -0.13      1.12 o 
  -6  -5   6       26.78       27.98      1.65 o 
  -5  -5   6        0.94        0.77      0.82 o 
  -4  -5   6       78.91       83.46      1.87 o 
  -3  -5   6       78.86       74.98      1.77 o 
  -2  -5   6      300.25      294.67      5.91 o 
  -1  -5   6      847.23      850.66      5.67 o 
   0  -5   6      351.20      346.35      3.28 o 
   1  -5   6       52.55       50.41      1.36 o 
   2  -5   6       73.91       68.32      1.55 o 
   3  -5   6        1.85        1.43      0.37 o 
   4  -5   6        5.09        4.23      0.51 o 
   5  -5   6      141.83      143.60      1.56 o 
   6  -5   6        3.77        2.15      0.88 o 
   7  -5   6       17.67       17.94      1.22 o 
   8  -5   6       30.21       33.94      1.55 o 
  -7  -4   6        5.81        1.15      1.29 o 
  -6  -4   6       12.01       10.83      1.21 o 
  -5  -4   6        7.68        7.34      0.90 o 
  -4  -4   6        2.58        2.80      0.75 o 
  -3  -4   6       42.01       42.97      1.40 o 
  -2  -4   6      140.98      140.24      1.71 o 
  -1  -4   6       75.82       70.44      1.44 o 
   0  -4   6      234.33      238.66      3.33 o 
   1  -4   6        9.74       17.15      0.82 o 
   2  -4   6       92.42       74.10      1.50 o 
   3  -4   6      161.02      168.08      1.35 o 
   4  -4   6      101.03       91.35      3.22 o 
   5  -4   6       80.60       72.34      1.75 o 
   6  -4   6       20.58       20.57      1.17 o 
   7  -4   6       19.42       18.08      1.23 o 
   8  -4   6       56.63       54.35      1.78 o 
  -8  -3   6       35.70       32.08      1.73 o 
  -7  -3   6        1.51        0.83      1.12 o 
  -6  -3   6       13.14       16.06      1.20 o 
  -5  -3   6       56.06       55.36      1.56 o 
  -4  -3   6       85.65       77.52      1.64 o 
  -3  -3   6      265.63      270.62      2.29 o 
  -2  -3   6       14.43       14.37      0.43 o 
  -1  -3   6       49.62       68.15      0.99 o 
   0  -3   6        1.24        0.16      0.18 o 
   1  -3   6      160.07      149.27      1.78 o 
   2  -3   6        9.61       18.17      1.13 o 
   3  -3   6      593.73      581.87      2.31 o 
   4  -3   6        5.83        6.01      0.75 o 
   5  -3   6       57.81       61.88      1.63 o 
   6  -3   6       70.54       71.01      1.77 o 
   7  -3   6        0.00       -0.09      0.81 o 
   8  -3   6       48.29       50.26      1.78 o 
  -8  -2   6       43.35       44.71      1.90 o 
  -7  -2   6        1.11        1.01      0.99 o 
  -6  -2   6        0.25        0.27      0.55 o 
  -5  -2   6        4.86        3.91      0.43 o 
  -4  -2   6       76.20       70.75      1.49 o 
  -3  -2   6       44.54       41.48      1.70 o 
  -2  -2   6      182.09      188.92      1.26 o 
  -1  -2   6        0.11        0.28      0.22 o 
   0  -2   6      324.08      377.29      2.52 o 
   1  -2   6      100.87      116.03      0.75 o 
   2  -2   6       38.49       49.44      1.04 o 
   3  -2   6      303.44      296.78      2.72 o 
   4  -2   6      114.82      125.65      1.93 o 
   5  -2   6       24.55       25.54      1.17 o 
   6  -2   6       76.51       71.49      1.78 o 
   7  -2   6       14.64       14.74      1.17 o 
   8  -2   6       19.55       21.00      1.33 o 
  -9  -1   6        0.04        0.34      0.97 o 
  -8  -1   6       46.26       50.30      1.51 o 
  -7  -1   6      103.71      105.44      1.67 o 
  -6  -1   6        3.39        2.65      0.64 o 
  -5  -1   6      126.76      134.08      2.08 o 
  -4  -1   6      209.00      208.92      1.56 o 
  -3  -1   6       43.68       37.69      1.60 o 
  -2  -1   6        9.71       12.44      0.20 o 
  -1  -1   6      225.50      262.00      2.18 o 
   0  -1   6      299.57      322.30      1.63 o 
   1  -1   6      271.38      285.36      1.61 o 
   2  -1   6        5.07        5.91      0.27 o 
   3  -1   6       63.17       79.04      1.34 o 
   4  -1   6       39.01       37.82      1.23 o 
   5  -1   6       98.93       90.28      1.86 o 
   6  -1   6        0.18        0.83      0.85 o 
   7  -1   6        0.01       -0.13      0.86 o 
   8  -1   6        1.85        2.02      0.89 o 
  -9   0   6        0.43        0.02      0.72 o 
  -8   0   6        0.69        1.22      0.57 o 
  -7   0   6       76.29       77.14      1.91 o 
  -6   0   6       27.17       27.99      1.16 o 
  -5   0   6       11.69        9.37      0.46 o 
  -4   0   6      182.61      184.27      1.61 o 
  -3   0   6        0.00        1.87      1.12 o 
  -2   0   6       40.19       50.71      0.47 o 
  -1   0   6       72.14       52.83      0.85 o 
   0   0   6      213.54      236.34      1.42 o 
   1   0   6      232.78      240.50      2.84 o 
   2   0   6      107.93      104.48      1.11 o 
   3   0   6        0.32        0.39      0.61 o 
   4   0   6      195.40      190.35      2.50 o 
   5   0   6      194.40      196.01      2.72 o 
   6   0   6        0.22       -0.25      0.93 o 
   7   0   6       33.44       32.79      1.45 o 
  -9   1   6       17.15       16.56      0.99 o 
  -8   1   6        5.44        5.91      0.62 o 
  -7   1   6       48.36       48.74      1.17 o 
  -6   1   6       58.79       54.82      1.12 o 
  -5   1   6        3.42        6.96      2.90 o 
  -4   1   6       23.35       23.89      0.70 o 
  -3   1   6       13.04       11.17      0.47 o 
  -2   1   6       28.06       33.78      0.39 o 
  -1   1   6       27.66       36.07      0.67 o 
   0   1   6       52.02       57.20      0.49 o 
   1   1   6      221.56      254.56      2.51 o 
   2   1   6       10.20        5.98      0.42 o 
   3   1   6       12.24        7.99      0.79 o 
   4   1   6      102.85      101.54      1.97 o 
   5   1   6       28.25       26.73      1.28 o 
   6   1   6        5.26        4.58      1.02 o 
   7   1   6       18.30       20.62      1.40 o 
  -9   2   6       21.22       22.17      1.64 o 
  -8   2   6       30.74       32.01      0.88 o 
  -7   2   6       10.31       10.85      0.76 o 
  -6   2   6      273.25      270.53      2.26 o 
  -5   2   6       59.62       60.31      0.92 o 
  -4   2   6       52.38       45.59      0.95 o 
  -3   2   6      679.30      692.96      4.17 o 
  -2   2   6       11.86        4.76      0.35 o 
  -1   2   6      185.72      180.04      4.68 o 
   0   2   6      205.02      206.62      2.43 o 
   1   2   6      137.50      158.50      2.17 o 
   2   2   6       62.37       60.36      0.97 o 
   3   2   6       33.55       31.93      1.19 o 
   4   2   6       25.40       23.99      1.24 o 
   5   2   6       23.13       26.50      1.31 o 
   6   2   6        2.66        2.97      1.01 o 
  -9   3   6        4.20        4.13      0.90 o 
  -8   3   6       13.50       14.38      1.39 o 
  -7   3   6        9.01       10.49      1.28 o 
  -6   3   6       67.66       65.96      1.20 o 
  -5   3   6        9.13        9.20      0.79 o 
  -4   3   6      126.58      130.00      2.04 o 
  -3   3   6      247.98      252.68      2.78 o 
  -2   3   6        0.58        0.63      0.73 o 
  -1   3   6      240.39      249.04      1.74 o 
   0   3   6       96.46       92.31      1.34 o 
   1   3   6        0.09        0.23      0.40 o 
   2   3   6       70.21       71.46      2.18 o 
   3   3   6        7.58        9.20      0.92 o 
   4   3   6       34.41       33.32      1.38 o 
   5   3   6        9.65       13.39      1.18 o 
   6   3   6        9.04        8.31      1.17 o 
  -9   4   6        0.09        0.15      1.28 o 
  -8   4   6       31.60       29.69      1.81 o 
  -7   4   6        1.01        1.97      1.04 o 
  -6   4   6        1.52        0.88      0.52 o 
  -5   4   6        4.60        5.49      0.78 o 
  -4   4   6        0.49        0.42      0.84 o 
  -3   4   6      224.88      228.54      2.90 o 
  -2   4   6      222.03      213.15      2.89 o 
  -1   4   6       85.87       86.37      1.23 o 
   0   4   6      113.12      105.43      2.63 o 
   1   4   6       98.30       92.55      1.79 o 
   2   4   6        2.14        1.20      1.64 o 
   3   4   6       34.21       31.06      1.36 o 
   4   4   6        0.28       -0.24      0.78 o 
   5   4   6       11.21       12.43      1.22 o 
  -9   5   6        6.14        5.36      1.45 o 
  -8   5   6       11.68        9.95      1.34 o 
  -7   5   6        0.22       -0.67      1.09 o 
  -6   5   6       10.55        9.69      0.75 o 
  -5   5   6        4.98        4.17      0.64 o 
  -4   5   6        8.72        6.56      1.08 o 
  -3   5   6       92.11       91.90      2.24 o 
  -2   5   6       75.19       78.49      2.08 o 
  -1   5   6        2.66        2.32      1.19 o 
   0   5   6       62.54       66.50      2.20 o 
   1   5   6       57.27       56.01      2.24 o 
   2   5   6        0.68        1.65      0.84 o 
   3   5   6        3.15        4.56      0.89 o 
   4   5   6        0.17        0.60      0.85 o 
  -9   6   6        1.38        0.92      1.21 o 
  -8   6   6        2.56        1.48      1.15 o 
  -7   6   6        0.12       -0.47      0.68 o 
  -6   6   6       44.45       46.38      1.28 o 
  -5   6   6        0.03        0.25      0.64 o 
  -4   6   6        4.07        4.68      1.02 o 
  -3   6   6        1.04        0.89      0.97 o 
  -2   6   6       24.69       24.97      1.48 o 
  -1   6   6       75.11       75.07      1.37 o 
   0   6   6        0.89        0.75      0.67 o 
   1   6   6      138.98      141.63      2.72 o 
   2   6   6        8.36        6.80      1.10 o 
   3   6   6        4.41        6.79      1.12 o 
  -8   7   6        0.25       -0.38      1.29 o 
  -7   7   6        2.87        2.84      0.82 o 
  -6   7   6       69.33       65.92      2.20 o 
  -5   7   6       25.36       24.86      1.61 o 
  -4   7   6       37.47       40.32      1.81 o 
  -3   7   6        0.02        0.15      1.03 o 
  -2   7   6        5.86        6.39      1.35 o 
  -1   7   6       13.07       12.22      1.46 o 
   0   7   6       13.29       15.34      0.95 o 
   1   7   6        7.03        6.73      0.84 o 
  -6   8   6        1.35        1.61      1.20 o 
  -5   8   6        4.55        4.02      1.21 o 
  -4   8   6        8.95        8.86      1.41 o 
  -3   8   6       10.43        8.76      1.46 o 
  -2   8   6        0.95        0.78      1.18 o 
  -1   8   6       29.28       34.19      2.06 o 
   2 -10   7        5.92        9.13      1.47 o 
  -1  -9   7        1.27       -0.08      1.10 o 
   0  -9   7        9.86       11.71      1.48 o 
   1  -9   7        1.67        1.92      1.08 o 
   2  -9   7        0.02        0.00      0.95 o 
   3  -9   7       14.71       18.51      1.43 o 
   4  -9   7        0.13       -0.15      1.08 o 
   5  -9   7        1.73        0.89      0.65 o 
  -3  -8   7       39.36       47.57      1.97 o 
  -2  -8   7       36.30       36.79      1.62 o 
  -1  -8   7        0.35        0.44      0.94 o 
   0  -8   7        1.67        3.10      1.00 o 
   1  -8   7       11.98       10.97      1.24 o 
   2  -8   7        0.76        0.58      0.96 o 
   3  -8   7       22.18       25.19      1.45 o 
   4  -8   7        4.68        2.49      0.55 o 
   5  -8   7        9.91        9.08      0.69 o 
   6  -8   7       18.34       20.63      1.42 o 
   7  -8   7        3.31        3.80      1.20 o 
  -4  -7   7       41.49       44.97      1.76 o 
  -3  -7   7        3.71        4.90      1.08 o 
  -2  -7   7      113.28      115.77      2.29 o 
  -1  -7   7       52.00       48.30      1.18 o 
   0  -7   7        5.69        6.52      1.09 o 
   1  -7   7       43.47       39.62      1.65 o 
   2  -7   7        6.88        7.32      1.00 o 
   3  -7   7        1.06        0.99      0.88 o 
   4  -7   7        0.23        0.02      0.47 o 
   5  -7   7        0.11        0.11      0.79 o 
   6  -7   7       29.70       33.44      1.52 o 
   7  -7   7        2.29        4.03      1.14 o 
  -5  -6   7       53.76       65.00      2.13 o 
  -4  -6   7      150.78      148.21      2.68 o 
  -3  -6   7        6.79        9.07      1.24 o 
  -2  -6   7      245.59      254.58      3.05 o 
  -1  -6   7      477.92      492.10      9.10 o 
   0  -6   7      127.31      121.30      2.43 o 
   1  -6   7      290.01      285.97      3.36 o 
   2  -6   7        9.53        6.28      0.95 o 
   3  -6   7       63.30       57.00      1.64 o 
   4  -6   7        0.67        0.97      0.77 o 
   5  -6   7       17.87       21.84      1.21 o 
   6  -6   7       77.31       77.98      2.07 o 
   7  -6   7       18.81       21.67      1.41 o 
   8  -6   7        0.88        0.29      1.00 o 
  -6  -5   7       15.87       14.55      1.46 o 
  -5  -5   7        8.16       10.04      1.11 o 
  -4  -5   7       51.78       50.99      1.62 o 
  -3  -5   7       30.80       34.96      1.43 o 
  -2  -5   7        6.94        6.06      0.65 o 
  -1  -5   7      132.19      140.03      5.52 o 
   0  -5   7        0.98        0.46      0.77 o 
   1  -5   7       50.87       51.74      1.44 o 
   2  -5   7       37.89       40.24      1.33 o 
   3  -5   7       13.25       11.02      0.92 o 
   4  -5   7      136.55      140.90      2.37 o 
   5  -5   7        6.07        7.48      1.00 o 
   6  -5   7       70.77       69.67      1.89 o 
   7  -5   7       35.85       37.03      1.62 o 
   8  -5   7        0.79        1.26      0.98 o 
  -7  -4   7        4.84        2.30      1.36 o 
  -6  -4   7       35.70       35.91      1.68 o 
  -5  -4   7        7.81        6.10      0.94 o 
  -4  -4   7        2.37        2.39      0.73 o 
  -3  -4   7      141.48      138.45      1.53 o 
  -2  -4   7        7.39        6.74      0.57 o 
  -1  -4   7       81.47       79.55      2.87 o 
   0  -4   7       27.60       27.61      1.00 o 
   1  -4   7       66.02       64.41      1.44 o 
   2  -4   7      153.15      147.98      2.13 o 
   3  -4   7       38.20       36.85      1.26 o 
   4  -4   7      435.60      422.67      3.81 o 
   5  -4   7        3.17        2.50      0.89 o 
   6  -4   7       12.69       10.97      1.10 o 
   7  -4   7        6.30        4.70      1.07 o 
   8  -4   7        4.14        5.19      1.04 o 
  -8  -3   7       12.16       12.70      1.40 o 
  -7  -3   7        7.26        5.66      1.29 o 
  -6  -3   7       22.71       22.91      1.36 o 
  -5  -3   7       15.66       13.89      1.02 o 
  -4  -3   7      226.26      208.61      2.60 o 
  -3  -3   7      192.06      185.47      1.57 o 
  -2  -3   7       26.77       25.46      0.62 o 
  -1  -3   7        5.69        4.57      0.34 o 
   0  -3   7       23.52       20.25      0.80 o 
   1  -3   7        4.00        2.95      0.54 o 
   2  -3   7      152.44      161.06      2.10 o 
   3  -3   7      193.96      186.40      2.34 o 
   4  -3   7      106.00       91.17      1.85 o 
   5  -3   7       21.99       20.47      1.16 o 
   6  -3   7        0.55       -0.42      0.84 o 
   7  -3   7       10.35       10.08      1.10 o 
   8  -3   7        3.84        3.53      0.95 o 
  -8  -2   7       25.79       29.08      1.65 o 
  -7  -2   7        0.24        0.32      0.98 o 
  -6  -2   7       28.09       30.21      0.97 o 
  -5  -2   7       95.50       89.60      1.06 o 
  -4  -2   7      146.80      144.45      1.46 o 
  -3  -2   7        8.52        9.10      0.48 o 
  -2  -2   7      167.74      177.11      1.09 o 
  -1  -2   7        0.36        0.13      0.21 o 
   0  -2   7      293.83      292.11      1.75 o 
   1  -2   7        4.17        4.36      0.39 o 
   2  -2   7      396.26      373.17      2.06 o 
   3  -2   7       48.37       46.34      0.86 o 
   4  -2   7       32.47       29.82      1.29 o 
   5  -2   7        0.07       -0.92      0.92 o 
   6  -2   7       25.89       24.11      1.30 o 
   7  -2   7        0.57       -0.20      0.98 o 
   8  -2   7        0.81        2.47      1.07 o 
  -9  -1   7       10.17        7.66      1.15 o 
  -8  -1   7       21.14       24.69      1.07 o 
  -7  -1   7       13.18       13.00      0.84 o 
  -6  -1   7       28.18       27.16      0.94 o 
  -5  -1   7      323.38      318.21      2.34 o 
  -4  -1   7        0.03        0.06      0.36 o 
  -3  -1   7       52.27       51.75      0.80 o 
  -2  -1   7       47.67       54.64      0.94 o 
  -1  -1   7        8.90       10.95      0.30 o 
   0  -1   7       32.16       41.77      1.44 o 
   1  -1   7      225.41      219.73      1.54 o 
   2  -1   7        0.77        2.26      0.42 o 
   3  -1   7      204.09      230.98      5.54 o 
   4  -1   7      498.13      507.72      4.07 o 
   5  -1   7        4.10        1.91      0.99 o 
   6  -1   7      163.89      168.06      2.74 o 
   7  -1   7       11.64       10.59      1.12 o 
  -9   0   7        0.68        0.57      1.00 o 
  -8   0   7        2.28        2.55      0.71 o 
  -7   0   7       11.35       15.56      3.48 o 
  -6   0   7        0.35        0.04      0.57 o 
  -5   0   7       51.61       51.15      1.44 o 
  -4   0   7        6.54        4.47      0.52 o 
  -3   0   7       28.11       28.95      0.61 o 
  -2   0   7        7.76        9.46      0.28 o 
  -1   0   7       32.48       33.21      2.71 o 
   0   0   7      124.98      131.13      1.16 o 
   1   0   7      133.07      131.48      1.69 o 
   2   0   7       30.91       30.55      0.51 o 
   3   0   7      275.21      276.54      2.97 o 
   4   0   7      129.35      120.81      2.16 o 
   5   0   7       39.94       38.95      1.59 o 
   6   0   7       20.31       23.07      1.39 o 
   7   0   7        0.90        0.61      0.90 o 
  -9   1   7       15.55       18.98      1.03 o 
  -8   1   7        5.69        5.60      1.09 o 
  -7   1   7       54.17       53.45      1.24 o 
  -6   1   7       17.36       18.13      0.61 o 
  -5   1   7       70.15       67.61      1.02 o 
  -4   1   7       40.78       42.97      0.78 o 
  -3   1   7       35.50       48.95      1.27 o 
  -2   1   7      198.00      206.60      2.36 o 
  -1   1   7       14.28       15.26      0.92 o 
   0   1   7       14.77       11.60      0.49 o 
   1   1   7      122.14      129.42      1.30 o 
   2   1   7        1.13        0.73      0.40 o 
   3   1   7        6.57        8.69      0.84 o 
   4   1   7       73.91       68.89      1.73 o 
   5   1   7        2.93        1.08      0.97 o 
   6   1   7        3.54        3.73      0.90 o 
  -9   2   7       25.70       33.02      1.24 o 
  -8   2   7        0.06        0.88      0.68 o 
  -7   2   7       26.44       24.04      1.03 o 
  -6   2   7       32.16       29.11      0.70 o 
  -5   2   7      184.12      180.11      2.37 o 
  -4   2   7       63.87       60.42      1.46 o 
  -3   2   7        0.00        0.89      0.69 o 
  -2   2   7      268.96      280.11      2.85 o 
  -1   2   7       93.93       73.83      0.97 o 
   0   2   7        0.16       -0.19      0.41 o 
   1   2   7       40.28       42.70      0.85 o 
   2   2   7        9.10        8.87      0.56 o 
   3   2   7        2.12        2.14      0.79 o 
   4   2   7        7.97        8.17      0.96 o 
   5   2   7        0.01       -0.31      0.78 o 
   6   2   7        9.75       10.54      1.16 o 
  -9   3   7        8.79       11.71      1.76 o 
  -8   3   7        2.34        3.22      1.28 o 
  -7   3   7        3.16        1.85      1.11 o 
  -6   3   7        0.11       -1.09      2.01 o 
  -5   3   7       13.66       10.65      0.87 o 
  -4   3   7       88.61       91.30      1.88 o 
  -3   3   7        7.74        8.78      0.96 o 
  -2   3   7       73.27       67.75      1.72 o 
  -1   3   7      301.05      318.62      3.67 o 
   0   3   7        0.51       -0.24      0.43 o 
   1   3   7        0.98       -0.19      0.44 o 
   2   3   7        3.74        3.91      0.53 o 
   3   3   7        0.00       -0.71      0.78 o 
   4   3   7        1.31        0.08      0.78 o 
   5   3   7        5.24        6.49      1.09 o 
  -9   4   7        0.67        0.05      1.18 o 
  -8   4   7       42.97       44.77      2.19 o 
  -7   4   7        0.23       -0.15      1.11 o 
  -6   4   7        0.89        1.09      0.56 o 
  -5   4   7        4.04        5.01      0.84 o 
  -4   4   7       44.88       42.92      1.53 o 
  -3   4   7      107.39      104.23      2.22 o 
  -2   4   7        7.32        7.91      1.08 o 
  -1   4   7      267.74      258.50      7.11 o 
   0   4   7      101.25       92.26      1.83 o 
   1   4   7        7.73        6.61      0.63 o 
   2   4   7       32.66       29.66      1.31 o 
   3   4   7        4.31        3.60      0.88 o 
   4   4   7        4.92        4.62      1.04 o 
  -9   5   7        0.37        0.11      1.44 o 
  -8   5   7        5.04        5.43      1.26 o 
  -7   5   7        3.66        4.20      0.77 o 
  -6   5   7        1.00        1.11      0.62 o 
  -5   5   7        1.11        1.51      0.87 o 
  -4   5   7        4.01        2.57      0.96 o 
  -3   5   7       32.43       32.64      1.55 o 
  -2   5   7        1.96        0.95      1.11 o 
  -1   5   7        9.76       10.02      1.22 o 
   0   5   7       62.26       60.87      1.24 o 
   1   5   7        9.54        8.50      1.49 o 
   2   5   7       28.67       25.22      1.39 o 
   3   5   7        0.33        0.75      0.84 o 
  -8   6   7       13.70       16.06      1.60 o 
  -7   6   7       23.89       24.63      1.18 o 
  -6   6   7        0.69        1.73      1.06 o 
  -5   6   7      129.99      130.35      1.96 o 
  -4   6   7        5.27        6.70      1.24 o 
  -3   6   7       81.58       84.14      2.37 o 
  -2   6   7       11.48       10.49      1.29 o 
  -1   6   7        0.16       -0.90      1.15 o 
   0   6   7        7.85        7.37      0.80 o 
   1   6   7       22.92       23.01      2.89 o 
   2   6   7        3.82        2.75      0.90 o 
  -7   7   7        0.70        0.06      1.12 o 
  -6   7   7        2.32        3.06      1.18 o 
  -5   7   7       14.20       17.12      1.53 o 
  -4   7   7        6.20        8.13      1.28 o 
  -3   7   7        0.26        0.05      1.12 o 
  -2   7   7       20.08       22.47      1.70 o 
  -1   7   7       12.55       15.73      1.64 o 
   0   7   7       14.86       17.66      1.87 o 
  -5   8   7        9.07       11.61      1.43 o 
  -4   8   7        3.17        2.85      1.38 o 
  -3   8   7        1.76        0.72      1.41 o 
  -2   8   7        4.27        4.08      1.41 o 
  -1  -9   8        7.16        7.38      1.25 o 
   0  -9   8       26.19       29.28      1.14 o 
   1  -9   8        0.42        0.57      1.04 o 
   2  -9   8        1.66        0.96      1.10 o 
   3  -9   8       14.42       13.06      1.30 o 
   4  -9   8       17.80       14.50      1.53 o 
   5  -9   8       20.79       20.10      1.61 o 
  -3  -8   8       65.30       72.44      2.26 o 
  -2  -8   8        6.17        4.60      1.08 o 
  -1  -8   8        3.01        3.57      0.75 o 
   0  -8   8       15.71       18.95      1.44 o 
   1  -8   8        1.64        1.41      0.92 o 
   2  -8   8        0.60       -0.01      1.00 o 
   3  -8   8        2.74        1.16      1.03 o 
   4  -8   8       14.75       12.56      1.29 o 
   5  -8   8       10.11       12.20      1.40 o 
   6  -8   8        1.42        1.09      1.24 o 
  -4  -7   8        2.53        5.37      1.30 o 
  -3  -7   8      114.48      120.09      2.60 o 
  -2  -7   8       61.92       62.48      1.36 o 
  -1  -7   8       16.42       15.83      0.88 o 
   0  -7   8       62.77       60.05      1.95 o 
   1  -7   8       29.76       30.50      1.48 o 
   2  -7   8       26.73       24.41      1.36 o 
   3  -7   8        6.58        7.75      1.04 o 
   4  -7   8        0.63        0.58      0.87 o 
   5  -7   8        9.59       11.70      1.26 o 
   6  -7   8       22.40       26.62      1.57 o 
   7  -7   8        1.08        0.95      1.09 o 
  -5  -6   8       46.12       48.02      1.96 o 
  -4  -6   8        3.16        5.67      1.12 o 
  -3  -6   8      103.68      110.99      2.36 o 
  -2  -6   8        0.03        1.09      0.82 o 
  -1  -6   8        0.85        1.69      0.58 o 
   0  -6   8       35.26       32.77      1.48 o 
   1  -6   8       25.36       20.21      1.21 o 
   2  -6   8       47.41       40.01      1.49 o 
   3  -6   8       26.26       25.94      1.28 o 
   4  -6   8        0.04        0.54      0.82 o 
   5  -6   8       10.01       11.78      1.14 o 
   6  -6   8       44.65       47.77      1.73 o 
   7  -6   8        3.32        3.40      0.95 o 
  -6  -5   8       21.66       21.97      1.70 o 
  -5  -5   8        0.92        0.81      1.08 o 
  -4  -5   8       41.38       45.05      1.59 o 
  -3  -5   8        4.20        4.50      0.89 o 
  -2  -5   8       15.03       15.58      0.74 o 
  -1  -5   8       59.78       60.79      1.10 o 
   0  -5   8      112.98      101.79      2.05 o 
   1  -5   8       99.78       97.67      1.98 o 
   2  -5   8       65.57       54.98      1.57 o 
   3  -5   8       47.79       34.99      1.43 o 
   4  -5   8        8.45       10.19      1.08 o 
   5  -5   8       54.46       49.53      1.66 o 
   6  -5   8        4.74        6.52      1.05 o 
   7  -5   8        1.70        0.91      0.99 o 
  -7  -4   8       48.25       52.29      2.20 o 
  -6  -4   8       43.64       41.38      1.75 o 
  -5  -4   8        4.65        5.51      1.03 o 
  -4  -4   8       22.23       23.65      1.19 o 
  -3  -4   8      237.51      244.56      2.91 o 
  -2  -4   8      134.80      135.70      3.02 o 
  -1  -4   8       82.51       78.91      1.08 o 
   0  -4   8       72.34       71.60      1.57 o 
   1  -4   8      124.98      137.84      2.10 o 
   2  -4   8        5.60        3.89      0.89 o 
   3  -4   8       21.42       16.24      1.13 o 
   4  -4   8      201.42      199.79      2.80 o 
   5  -4   8        0.16        0.27      0.89 o 
   6  -4   8        3.53        2.92      0.93 o 
   7  -4   8        0.38        0.70      0.85 o 
  -7  -3   8       28.97       31.56      1.76 o 
  -6  -3   8       64.99       59.92      1.90 o 
  -5  -3   8        1.46        0.40      0.51 o 
  -4  -3   8        4.95        3.87      0.59 o 
  -3  -3   8      266.04      266.06      2.81 o 
  -2  -3   8        5.13        4.93      0.68 o 
  -1  -3   8       65.21       73.07      0.93 o 
   0  -3   8        1.76        0.69      0.51 o 
   1  -3   8      109.93      109.43      1.80 o 
   2  -3   8      225.55      231.62      5.31 o 
   3  -3   8        2.99        3.35      0.56 o 
   4  -3   8       75.14       70.70      1.76 o 
   5  -3   8       24.45       24.07      1.24 o 
   6  -3   8        0.02       -0.33      0.78 o 
   7  -3   8        2.17        2.15      0.97 o 
  -8  -2   8        0.95        1.74      1.15 o 
  -7  -2   8       35.50       40.56      1.69 o 
  -6  -2   8       73.63       72.37      1.98 o 
  -5  -2   8       47.99       41.73      1.13 o 
  -4  -2   8      142.11      146.99      2.52 o 
  -3  -2   8       27.07       26.73      0.74 o 
  -2  -2   8       24.80       26.64      0.51 o 
  -1  -2   8       22.18       23.55      0.53 o 
   0  -2   8       51.66       54.27      0.89 o 
   1  -2   8        0.39        0.20      0.43 o 
   2  -2   8      920.49      920.29      3.66 o 
   3  -2   8       34.17       33.16      0.86 o 
   4  -2   8        2.67        1.39      0.90 o 
   5  -2   8       84.46       88.08      2.08 o 
   6  -2   8       33.33       29.94      1.49 o 
   7  -2   8        4.87        4.49      0.99 o 
  -8  -1   8        0.06       -0.68      0.68 o 
  -7  -1   8        8.44        8.74      0.83 o 
  -6  -1   8        2.76        2.33      0.65 o 
  -5  -1   8       70.73       69.04      1.15 o 
  -4  -1   8       10.81       10.62      0.95 o 
  -3  -1   8        2.20        1.61      0.33 o 
  -2  -1   8        2.05        0.93      0.31 o 
  -1  -1   8        6.48        5.48      0.60 o 
   0  -1   8      346.71      337.21      4.02 o 
   1  -1   8        1.00        1.45      0.47 o 
   2  -1   8     1029.94     1056.04      3.76 o 
   3  -1   8      110.94      110.99      1.99 o 
   4  -1   8       75.08       78.47      1.84 o 
   5  -1   8      116.35      118.29      2.34 o 
   6  -1   8        1.59        1.94      0.86 o 
   7  -1   8       12.89       13.64      1.22 o 
  -9   0   8        3.80        3.67      0.79 o 
  -8   0   8        9.44       10.06      0.87 o 
  -7   0   8        0.47        0.01      0.65 o 
  -6   0   8        9.47        8.76      0.53 o 
  -5   0   8       12.96       12.12      0.62 o 
  -4   0   8        4.78        5.63      0.81 o 
  -3   0   8        6.52        8.15      0.72 o 
  -2   0   8        4.04        3.92      0.68 o 
  -1   0   8       54.00       62.64      1.44 o 
   0   0   8       36.57       40.59      0.76 o 
   1   0   8      106.55      112.83      1.25 o 
   2   0   8        4.34        7.37      0.70 o 
   3   0   8        0.72        0.57      0.72 o 
   4   0   8        6.40        2.71      0.92 o 
   5   0   8       23.03       20.08      1.19 o 
   6   0   8        3.57        4.99      0.93 o 
  -9   1   8        1.56        1.74      0.73 o 
  -8   1   8       20.12       20.97      1.01 o 
  -7   1   8       32.31       34.90      1.08 o 
  -6   1   8       36.59       37.75      0.80 o 
  -5   1   8       80.23       79.33      1.68 o 
  -4   1   8       13.09       12.12      0.88 o 
  -3   1   8       23.46       20.72      1.01 o 
  -2   1   8      215.92      200.36      2.52 o 
  -1   1   8        4.62        4.44      0.39 o 
   0   1   8       45.77       46.87      1.21 o 
   1   1   8       13.79       12.51      0.58 o 
   2   1   8       25.60       22.14      0.72 o 
   3   1   8        1.96        1.17      0.79 o 
   4   1   8       25.53       21.70      1.20 o 
   5   1   8       12.21       10.25      1.05 o 
   6   1   8       13.52       16.67      1.37 o 
  -9   2   8        0.99        2.19      1.45 o 
  -8   2   8        0.99       -0.64      1.25 o 
  -7   2   8        0.01        0.16      1.13 o 
  -6   2   8       13.58        9.19      0.91 o 
  -5   2   8       26.35       27.08      1.19 o 
  -4   2   8        7.13        8.26      0.91 o 
  -3   2   8       84.04       81.43      1.78 o 
  -2   2   8      122.11      112.69      2.03 o 
  -1   2   8       16.10       14.75      0.99 o 
   0   2   8        6.79        7.49      0.63 o 
   1   2   8        8.60        9.82      0.56 o 
   2   2   8       20.84       17.46      0.70 o 
   3   2   8        4.03        4.21      0.90 o 
   4   2   8        0.37       -0.37      0.83 o 
   5   2   8        0.63        0.44      0.79 o 
  -9   3   8       14.73       19.51      1.96 o 
  -8   3   8        5.64        5.07      1.42 o 
  -7   3   8       20.22       22.68      1.64 o 
  -6   3   8        0.26        0.92      0.74 o 
  -5   3   8        6.70        6.60      0.87 o 
  -4   3   8       84.66       87.47      1.96 o 
  -3   3   8       29.50       24.92      1.32 o 
  -2   3   8       97.96       90.59      2.02 o 
  -1   3   8      159.39      145.47      2.51 o 
   0   3   8        2.73        0.54      0.53 o 
   1   3   8       14.61       11.31      0.69 o 
   2   3   8       71.73       60.43      1.66 o 
   3   3   8        8.44        9.63      1.08 o 
   4   3   8        3.76        3.06      0.87 o 
  -8   4   8       11.81       11.94      1.62 o 
  -7   4   8       16.76       15.77      0.94 o 
  -6   4   8        1.48        1.42      0.64 o 
  -5   4   8        4.76        3.44      0.95 o 
  -4   4   8       63.09       69.36      1.96 o 
  -3   4   8        0.02        0.76      0.93 o 
  -2   4   8       81.66       79.23      2.08 o 
  -1   4   8       98.29       99.33      2.25 o 
   0   4   8        0.53        0.12      0.57 o 
   1   4   8       28.68       27.70      1.13 o 
   2   4   8        1.14        1.15      0.87 o 
   3   4   8        9.44        8.52      1.04 o 
   4   4   8        4.17        3.88      1.08 o 
  -8   5   8        5.78        7.53      1.58 o 
  -7   5   8        0.74        0.63      0.77 o 
  -6   5   8       28.84       34.10      1.18 o 
  -5   5   8        7.66        7.67      1.28 o 
  -4   5   8       25.68       27.27      1.56 o 
  -3   5   8       52.53       53.71      1.97 o 
  -2   5   8       19.55       16.87      1.36 o 
  -1   5   8       15.51       16.91      1.32 o 
   0   5   8       11.56       13.72      0.76 o 
   1   5   8        5.08        5.62      0.71 o 
   2   5   8        6.64        6.04      0.95 o 
  -7   6   8       10.13        8.10      0.93 o 
  -6   6   8       12.58       14.61      1.04 o 
  -5   6   8        9.11        8.14      1.28 o 
  -4   6   8        1.38        0.37      1.13 o 
  -3   6   8       35.86       36.69      1.77 o 
  -2   6   8        1.44        0.62      1.10 o 
  -1   6   8        2.21        0.91      1.12 o 
   0   6   8       14.06       13.84      1.48 o 
   1   6   8        0.00        1.51      1.01 o 
  -6   7   8        8.57        8.18      1.26 o 
  -5   7   8       11.97       12.94      1.48 o 
  -4   7   8        0.64       -0.95      1.10 o 
  -3   7   8        9.64        8.80      1.42 o 
  -2   7   8        4.53        4.78      1.20 o 
  -1   7   8        6.10        7.21      1.65 o 
   0  -9   9       13.57       15.16      1.68 o 
   1  -9   9        9.39        7.73      1.27 o 
   2  -9   9        1.22        1.88      1.15 o 
   3  -9   9        3.83        5.26      1.19 o 
  -2  -8   9        5.08        4.77      1.16 o 
  -1  -8   9        9.31       10.32      0.85 o 
   0  -8   9        7.39        8.65      0.77 o 
   1  -8   9        0.14       -0.21      0.91 o 
   2  -8   9        0.14       -0.31      0.99 o 
   3  -8   9        0.01       -0.97      0.97 o 
   4  -8   9        0.14       -0.22      1.12 o 
   5  -8   9        8.09        9.81      1.42 o 
  -4  -7   9       40.01       42.11      1.92 o 
  -3  -7   9       11.27       14.71      1.30 o 
  -2  -7   9        2.63        2.62      0.67 o 
  -1  -7   9       62.77       68.57      1.37 o 
   0  -7   9        2.09        2.94      0.97 o 
   1  -7   9        0.29       -0.96      0.96 o 
   2  -7   9       51.82       48.27      1.75 o 
   3  -7   9        0.18       -0.86      0.86 o 
   4  -7   9        1.78        0.36      0.88 o 
   5  -7   9       33.23       41.44      1.83 o 
   6  -7   9        2.40        1.99      1.03 o 
  -5  -6   9       24.18       27.90      1.80 o 
  -4  -6   9        0.93        0.60      0.98 o 
  -3  -6   9        4.20        4.17      1.06 o 
  -2  -6   9        0.84        1.06      1.02 o 
  -1  -6   9        6.55        6.40      0.65 o 
   0  -6   9        7.83        7.64      1.09 o 
   1  -6   9        0.15       -0.05      0.85 o 
   2  -6   9       44.67       40.20      1.56 o 
   3  -6   9        1.76        2.65      0.86 o 
   4  -6   9        3.50        1.96      0.81 o 
   5  -6   9       17.14       20.89      1.32 o 
   6  -6   9        0.80        2.93      1.04 o 
  -6  -5   9        4.02        5.11      1.41 o 
  -5  -5   9       97.06       97.27      2.38 o 
  -4  -5   9       16.42       14.78      1.27 o 
  -3  -5   9       45.34       53.18      1.64 o 
  -2  -5   9       25.99       25.88      0.82 o 
  -1  -5   9       27.19       26.58      1.88 o 
   0  -5   9       82.28       79.35      1.92 o 
   1  -5   9        1.09        0.31      0.80 o 
   2  -5   9        6.16        8.15      0.98 o 
   3  -5   9        5.68       11.78      1.23 o 
   4  -5   9       40.29       37.80      1.55 o 
   5  -5   9        1.76        2.52      0.95 o 
   6  -5   9        3.32        5.44      1.04 o 
   7  -5   9        1.83        2.23      1.07 o 
  -6  -4   9        0.66       -0.06      1.19 o 
  -5  -4   9       73.84       75.42      1.38 o 
  -4  -4   9        5.08        3.92      0.86 o 
  -3  -4   9       19.14       16.58      1.07 o 
  -2  -4   9       99.58       99.20      1.79 o 
  -1  -4   9        8.17        5.82      0.96 o 
   0  -4   9      227.52      222.94      2.74 o 
   1  -4   9      154.53      151.90      2.33 o 
   2  -4   9       15.15       15.62      1.07 o 
   3  -4   9      110.06      105.41      1.92 o 
   4  -4   9       76.92       68.91      1.86 o 
   5  -4   9        4.22        3.23      0.91 o 
   6  -4   9        6.14        6.37      1.02 o 
   7  -4   9        0.33       -0.88      0.98 o 
  -7  -3   9       30.22       34.13      1.77 o 
  -6  -3   9        3.38        1.18      0.95 o 
  -5  -3   9       33.41       30.47      0.92 o 
  -4  -3   9       27.84       25.27      0.82 o 
  -3  -3   9        4.11        5.47      0.87 o 
  -2  -3   9       83.24       83.18      1.15 o 
  -1  -3   9       19.66       19.90      0.86 o 
   0  -3   9      172.80      163.98      5.37 o 
   1  -3   9      226.56      218.86      1.87 o 
   2  -3   9       39.89       38.85      2.86 o 
   3  -3   9      231.84      223.08      6.99 o 
   4  -3   9       27.52       25.15      1.34 o 
   5  -3   9        0.24        0.03      0.73 o 
   6  -3   9        0.01       -0.14      0.83 o 
   7  -3   9        0.07        0.65      0.87 o 
  -8  -2   9        5.11        7.17      1.13 o 
  -7  -2   9       12.42       13.29      1.24 o 
  -6  -2   9        2.03        1.54      0.61 o 
  -5  -2   9       31.79       30.69      2.23 o 
  -4  -2   9      123.95      123.45      1.47 o 
  -3  -2   9        3.85        4.18      0.46 o 
  -2  -2   9       69.65       68.63      1.01 o 
  -1  -2   9       73.22       69.88      0.77 o 
   0  -2   9       39.93       40.95      2.30 o 
   1  -2   9      158.04      158.17      1.57 o 
   2  -2   9      339.98      331.25      2.25 o 
   3  -2   9      167.87      171.81      2.53 o 
   4  -2   9       96.68       98.76      2.09 o 
   5  -2   9        6.16        4.47      1.00 o 
   6  -2   9        3.90        4.45      0.97 o 
  -8  -1   9        0.87        0.53      0.69 o 
  -7  -1   9        1.90        3.30      0.69 o 
  -6  -1   9        1.71        1.68      0.48 o 
  -5  -1   9       40.14       36.50      0.94 o 
  -4  -1   9       58.16       57.64      1.03 o 
  -3  -1   9       10.32        9.89      0.83 o 
  -2  -1   9       97.41       98.76      1.83 o 
  -1  -1   9       16.91       17.68      0.61 o 
   0  -1   9       71.69       69.68      1.04 o 
   1  -1   9       86.61       91.22      1.52 o 
   2  -1   9        5.20        8.10      0.74 o 
   3  -1   9       24.25       24.43      1.17 o 
   4  -1   9        6.64        6.84      0.93 o 
   5  -1   9        5.04        5.54      1.03 o 
   6  -1   9        4.71        3.38      0.93 o 
  -8   0   9        6.73        6.70      0.81 o 
  -7   0   9        0.07        0.01      0.64 o 
  -6   0   9       53.49       52.85      1.51 o 
  -5   0   9        4.32        4.16      0.78 o 
  -4   0   9       21.24       19.41      1.05 o 
  -3   0   9        1.71        2.18      0.74 o 
  -2   0   9       77.21       76.85      1.70 o 
  -1   0   9       25.48       25.73      1.10 o 
   0   0   9      330.75      335.01      3.31 o 
   1   0   9       26.88       26.26      0.80 o 
   2   0   9        0.11        0.69      0.45 o 
   3   0   9       61.33       62.21      1.66 o 
   4   0   9        0.28        1.18      0.77 o 
   5   0   9       42.25       41.19      1.61 o 
   6   0   9        0.27       -0.18      0.97 o 
  -8   1   9        0.02       -0.15      1.20 o 
  -7   1   9        2.45        3.16      1.14 o 
  -6   1   9       42.60       42.65      1.45 o 
  -5   1   9        0.99        1.22      0.74 o 
  -4   1   9      101.09       99.77      1.96 o 
  -3   1   9       45.96       45.77      1.45 o 
  -2   1   9       64.37       56.64      1.56 o 
  -1   1   9        3.09        3.34      0.85 o 
   0   1   9      231.53      229.06      3.21 o 
   1   1   9       18.65       14.49      0.69 o 
   2   1   9        3.69        4.69      0.59 o 
   3   1   9       10.45       10.14      0.97 o 
   4   1   9        4.32        5.07      0.90 o 
   5   1   9       10.54       12.06      1.11 o 
  -8   2   9        2.83        4.86      1.48 o 
  -7   2   9        1.29        1.71      1.12 o 
  -6   2   9        7.97        8.13      1.00 o 
  -5   2   9        1.01        1.65      0.82 o 
  -4   2   9       10.19        8.79      1.04 o 
  -3   2   9      126.75      130.42      2.36 o 
  -2   2   9       68.60       65.79      1.77 o 
  -1   2   9       11.22        9.84      1.15 o 
   0   2   9       39.62       34.98      1.43 o 
   1   2   9       23.89       19.63      0.76 o 
   2   2   9        3.30        1.69      0.78 o 
   3   2   9       24.48       22.53      1.21 o 
   4   2   9        3.48        3.01      0.93 o 
  -8   3   9       14.24       15.59      1.60 o 
  -7   3   9       17.26       15.20      0.93 o 
  -6   3   9       16.87       16.61      1.11 o 
  -5   3   9        6.07        6.54      0.97 o 
  -4   3   9       12.44       14.95      1.18 o 
  -3   3   9       93.49       90.77      2.13 o 
  -2   3   9      130.73      121.13      2.40 o 
  -1   3   9        0.50        0.78      0.93 o 
   0   3   9       53.87       49.32      2.90 o 
   1   3   9        8.93        8.10      1.82 o 
   2   3   9        0.73        0.89      0.82 o 
   3   3   9       11.06       10.79      1.09 o 
   4   3   9        0.55       -0.34      0.96 o 
  -8   4   9        3.36        3.49      1.45 o 
  -7   4   9       10.63       11.21      0.91 o 
  -6   4   9        1.02        0.06      1.02 o 
  -5   4   9       14.65       16.19      1.34 o 
  -4   4   9        2.13        2.04      1.04 o 
  -3   4   9       21.45       18.39      1.42 o 
  -2   4   9       17.38       16.85      1.28 o 
  -1   4   9        4.93        3.76      0.92 o 
   0   4   9        0.04        0.24      0.80 o 
   1   4   9        3.10        3.99      0.60 o 
   2   4   9        0.57        0.16      0.89 o 
   3   4   9        1.83        3.10      0.93 o 
  -7   5   9       13.24       14.13      1.01 o 
  -6   5   9       17.83       20.48      1.45 o 
  -5   5   9        9.76       12.02      1.42 o 
  -4   5   9       28.92       30.28      1.67 o 
  -3   5   9        9.54        8.15      1.26 o 
  -2   5   9       23.81       21.49      1.45 o 
  -1   5   9        3.12        4.31      1.08 o 
   0   5   9        0.05        0.44      0.96 o 
   1   5   9       17.05       20.20      1.26 o 
  -6   6   9        8.17        9.60      1.41 o 
  -4   6   9       14.29       14.56      1.44 o 
  -3   6   9       10.27        9.63      1.32 o 
  -2   6   9        3.19        2.37      1.18 o 
  -1   6   9       11.11       10.54      1.44 o 
   0   6   9        0.19       -1.10      1.31 o 
  -1  -8  10       15.04       17.87      1.00 o 
   0  -8  10        0.77        1.90      0.70 o 
   1  -8  10        8.78        7.85      1.31 o 
   2  -8  10       29.23       32.17      1.75 o 
   3  -8  10        2.81        0.99      1.23 o 
   4  -8  10       21.75       27.88      1.80 o 
  -3  -7  10        2.62        1.34      0.98 o 
  -2  -7  10        0.51        1.21      0.93 o 
  -1  -7  10       17.31       20.56      1.18 o 
   0  -7  10        7.81        5.83      1.14 o 
   1  -7  10        5.69        6.43      1.20 o 
   2  -7  10       27.45       26.53      1.54 o 
   3  -7  10        6.93        5.08      1.00 o 
   4  -7  10        8.79        9.91      1.24 o 
   5  -7  10        9.07       14.47      1.38 o 
  -4  -6  10       15.23       14.84      1.41 o 
  -3  -6  10       10.54       11.85      1.15 o 
  -2  -6  10        5.14        4.98      0.86 o 
  -1  -6  10       17.36       17.17      0.81 o 
   0  -6  10        0.24       -0.72      0.98 o 
   1  -6  10       24.49       24.38      1.45 o 
   2  -6  10       12.97       13.48      1.17 o 
   3  -6  10        1.09        1.33      0.94 o 
   4  -6  10        0.72        2.87      1.04 o 
   5  -6  10        0.49        1.13      1.01 o 
  -5  -5  10        7.48        8.15      0.99 o 
  -4  -5  10        9.27        9.53      1.07 o 
  -3  -5  10       26.19       28.53      1.32 o 
  -2  -5  10        0.30        0.77      0.68 o 
  -1  -5  10       28.64       29.57      1.91 o 
   0  -5  10      130.03      115.14      2.31 o 
   1  -5  10       29.66       30.21      1.39 o 
   2  -5  10       75.52       75.38      1.97 o 
   3  -5  10       53.35       52.59      1.72 o 
   4  -5  10        0.90        1.61      0.88 o 
   5  -5  10        8.59        7.32      1.03 o 
   6  -5  10        9.90       11.08      1.21 o 
  -6  -4  10       17.57       21.35      1.56 o 
  -5  -4  10       31.06       34.81      1.07 o 
  -4  -4  10        3.39        3.46      0.61 o 
  -3  -4  10       26.32       28.77      0.93 o 
  -2  -4  10        1.48        1.53      0.65 o 
  -1  -4  10      133.27      132.65      3.15 o 
   0  -4  10      112.80      101.46      2.04 o 
   1  -4  10       51.62       42.91      1.02 o 
   2  -4  10       87.72       73.44      1.98 o 
   3  -4  10       34.60       36.71      1.03 o 
   4  -4  10        0.01        0.54      0.83 o 
   5  -4  10        7.33        8.81      1.14 o 
   6  -4  10        0.03       -0.09      0.89 o 
  -7  -3  10        3.84        3.88      1.20 o 
  -6  -3  10        5.50        5.25      0.96 o 
  -5  -3  10       17.69       19.10      0.80 o 
  -4  -3  10       12.62       10.24      0.68 o 
  -3  -3  10       43.77       44.36      1.81 o 
  -2  -3  10       39.27       38.92      2.15 o 
  -1  -3  10       75.59       72.87      1.20 o 
   0  -3  10       92.39       90.88      1.32 o 
   1  -3  10        0.46       -0.22      0.53 o 
   2  -3  10        1.40        1.42      0.56 o 
   3  -3  10      146.19      146.12      2.52 o 
   4  -3  10        2.59        2.75      0.88 o 
   5  -3  10       10.94       10.37      1.09 o 
   6  -3  10        0.24       -0.55      0.97 o 
  -7  -2  10        8.73        8.70      1.10 o 
  -6  -2  10        2.69        2.67      0.51 o 
  -5  -2  10        4.32        3.94      0.84 o 
  -4  -2  10       73.82       70.32      1.21 o 
  -3  -2  10       11.61       10.53      0.97 o 
  -2  -2  10       65.70       66.21      1.68 o 
  -1  -2  10        2.06        1.13      0.79 o 
   0  -2  10       57.46       57.85      1.42 o 
   1  -2  10       12.44       12.78      0.68 o 
   2  -2  10        0.98        1.80      0.73 o 
   3  -2  10       97.14      101.52      2.14 o 
   4  -2  10        2.96        2.54      0.86 o 
   5  -2  10       14.05       13.30      1.15 o 
   6  -2  10        6.66        6.71      1.06 o 
  -7  -1  10       10.25        9.65      0.85 o 
  -6  -1  10        0.06       -0.09      0.79 o 
  -5  -1  10        6.27        7.13      0.93 o 
  -4  -1  10        9.80        9.65      1.01 o 
  -3  -1  10        4.22        4.67      0.84 o 
  -2  -1  10        1.97        1.92      0.84 o 
  -1  -1  10       49.52       48.15      1.51 o 
   0  -1  10      170.53      166.54      1.97 o 
   1  -1  10       67.58       72.88      2.23 o 
   2  -1  10        3.28        4.90      0.59 o 
   3  -1  10        0.73        1.74      0.84 o 
   4  -1  10        4.56        5.91      0.93 o 
   5  -1  10        0.05        0.03      0.88 o 
  -8   0  10        1.90        1.16      1.18 o 
  -7   0  10        1.69        1.11      1.02 o 
  -6   0  10       50.00       51.73      1.62 o 
  -5   0  10       27.14       29.90      1.33 o 
  -4   0  10      136.71      137.72      2.38 o 
  -3   0  10       77.11       81.37      1.90 o 
  -2   0  10       48.41       49.04      1.57 o 
  -1   0  10      359.78      359.40      3.60 o 
   0   0  10      177.98      185.82      3.55 o 
   1   0  10      245.05      258.63      2.55 o 
   2   0  10        6.29        5.91      0.57 o 
   3   0  10       10.09       10.62      1.01 o 
   4   0  10        5.51        6.35      0.99 o 
   5   0  10        0.79        0.38      0.87 o 
  -8   1  10        2.26        1.09      1.32 o 
  -7   1  10        0.92        0.91      1.16 o 
  -6   1  10        2.63        3.18      0.86 o 
  -5   1  10       34.16       33.46      1.45 o 
  -4   1  10       83.68       89.13      2.05 o 
  -3   1  10        5.53        4.79      1.01 o 
  -2   1  10       40.61       37.14      1.49 o 
  -1   1  10       91.34       85.42      2.02 o 
   0   1  10        5.24        4.89      1.04 o 
   1   1  10        0.03       -0.49      0.54 o 
   2   1  10        2.94        2.97      0.77 o 
   3   1  10        4.14        2.50      0.83 o 
   4   1  10       22.57       24.72      1.34 o 
  -8   2  10       17.45       17.28      1.80 o 
  -7   2  10        5.88        5.73      1.27 o 
  -6   2  10       10.14        9.34      1.03 o 
  -5   2  10        8.43        5.82      1.07 o 
  -4   2  10       15.39       14.56      1.21 o 
  -3   2  10       31.57       35.14      1.56 o 
  -2   2  10        2.95        3.22      0.99 o 
  -1   2  10       84.88       84.51      2.10 o 
   0   2  10        2.88        0.32      0.87 o 
   1   2  10        2.41        1.71      0.52 o 
   2   2  10        2.32        2.60      0.86 o 
   3   2  10        6.93        4.81      1.04 o 
   4   2  10       17.01       15.87      1.29 o 
  -8   3  10       12.31       14.68      1.66 o 
  -7   3  10        0.77        0.51      0.70 o 
  -6   3  10       20.71       21.16      1.34 o 
  -5   3  10        1.09       -0.10      0.99 o 
  -4   3  10        9.53        7.84      1.14 o 
  -3   3  10       10.18        9.50      1.12 o 
  -2   3  10        0.20       -0.85      0.92 o 
  -1   3  10       13.26       13.43      1.16 o 
   0   3  10        0.01        0.36      0.79 o 
   1   3  10        0.10       -0.45      0.55 o 
   2   3  10        2.41        3.06      0.92 o 
   3   3  10        0.92        1.54      0.96 o 
  -7   4  10        1.35        1.24      0.82 o 
  -6   4  10        0.79       -0.21      0.99 o 
  -5   4  10       19.84       20.40      1.53 o 
  -4   4  10        5.49        6.39      1.24 o 
  -3   4  10        2.61        3.91      1.09 o 
  -2   4  10       11.14        9.97      1.21 o 
  -1   4  10        0.05        0.35      0.86 o 
   0   4  10        6.87        8.04      1.10 o 
   1   4  10        9.63        8.29      1.14 o 
   2   4  10       19.66       20.94      1.35 o 
  -6   5  10        0.04       -0.31      1.14 o 
  -5   5  10       29.33       32.45      1.82 o 
  -4   5  10       10.83       11.34      1.35 o 
  -3   5  10        4.08        3.69      1.09 o 
  -2   5  10        8.12        5.08      1.23 o 
  -1   5  10        1.89        1.30      1.04 o 
   0   5  10        3.54        2.84      1.07 o 
  -5   6  10        8.94        8.54      1.37 o 
  -4   6  10        6.88        7.22      1.45 o 
  -3   6  10        2.92        2.06      1.15 o 
  -2   6  10        1.11        0.09      1.07 o 
   1  -8  11       24.57       31.85      1.81 o 
   2  -8  11        6.51        8.97      1.38 o 
  -2  -7  11        0.31        0.22      0.91 o 
  -1  -7  11        0.79        0.54      1.70 o 
   0  -7  11       11.63       12.83      0.79 o 
   1  -7  11        6.45        8.29      1.16 o 
   2  -7  11        1.95        1.21      0.92 o 
   3  -7  11        2.02        1.37      1.19 o 
   4  -7  11       13.54       15.98      1.47 o 
  -3  -6  11        0.00       -0.95      0.95 o 
  -2  -6  11       24.03       23.82      1.23 o 
  -1  -6  11        1.06        1.39      0.59 o 
   0  -6  11        1.96        1.17      0.98 o 
   1  -6  11       38.16       35.97      1.69 o 
   2  -6  11       12.40       13.65      1.31 o 
   3  -6  11        6.97        7.46      1.09 o 
   4  -6  11       23.23       25.84      1.59 o 
  -5  -5  11        4.67        4.44      0.75 o 
  -4  -5  11        9.18        9.52      0.80 o 
  -3  -5  11        4.91        5.55      0.90 o 
  -2  -5  11       69.83       72.08      1.77 o 
  -1  -5  11       13.21       13.54      0.93 o 
   0  -5  11        1.36        1.80      0.89 o 
   1  -5  11      123.83      117.14      2.42 o 
   2  -5  11       26.32       27.01      0.96 o 
   3  -5  11        0.17        0.97      0.57 o 
   4  -5  11       21.65       17.96      1.30 o 
   5  -5  11        1.11        0.18      1.04 o 
  -5  -4  11        0.00        0.35      0.58 o 
  -4  -4  11       15.37       13.61      0.78 o 
  -3  -4  11        0.01       -0.60      0.61 o 
  -2  -4  11       14.00       12.08      1.17 o 
  -1  -4  11       16.32       16.30      1.21 o 
   0  -4  11        1.33        0.87      0.58 o 
   1  -4  11       21.37       20.90      0.86 o 
   2  -4  11       22.96       23.08      0.88 o 
   3  -4  11        1.01        0.69      0.88 o 
   4  -4  11        0.99        1.47      0.97 o 
   5  -4  11        2.98        1.67      1.07 o 
  -6  -3  11       11.80       13.25      1.22 o 
  -5  -3  11        6.98        6.51      0.68 o 
  -4  -3  11        0.28        0.49      0.54 o 
  -3  -3  11       31.84       28.47      1.39 o 
  -2  -3  11       31.68       27.84      1.41 o 
  -1  -3  11       75.38       64.52      1.82 o 
   0  -3  11       26.33       25.98      1.37 o 
   1  -3  11        7.59        6.15      0.64 o 
   2  -3  11       23.94       24.40      0.86 o 
   3  -3  11       11.68       12.16      1.12 o 
   4  -3  11        0.33        0.26      0.81 o 
   5  -3  11       20.33       22.73      1.45 o 
  -6  -2  11       12.85       10.86      1.11 o 
  -5  -2  11        4.07        3.98      0.87 o 
  -4  -2  11        4.61        5.54      0.96 o 
  -3  -2  11       39.21       39.55      1.52 o 
  -2  -2  11       62.09       57.70      1.74 o 
  -1  -2  11        5.89        6.09      1.01 o 
   0  -2  11       17.52       17.75      0.77 o 
   1  -2  11        1.42        1.47      0.54 o 
   2  -2  11       17.95       19.97      0.83 o 
   3  -2  11        2.31        2.93      0.84 o 
   4  -2  11       11.35       12.34      1.12 o 
   5  -2  11       13.20       14.27      1.24 o 
  -7  -1  11        0.53        0.89      1.02 o 
  -6  -1  11        0.24        0.65      0.87 o 
  -5  -1  11       74.98       80.68      2.01 o 
  -4  -1  11       46.72       48.14      1.63 o 
  -3  -1  11       75.09       86.59      2.04 o 
  -2  -1  11      260.56      258.49      3.27 o 
  -1  -1  11       29.26       27.40      1.32 o 
   0  -1  11       17.69       22.14      1.27 o 
   1  -1  11      177.62      177.82      2.25 o 
   2  -1  11       17.53       18.88      0.77 o 
   3  -1  11       19.62       22.86      1.29 o 
   4  -1  11        3.56        2.50      1.05 o 
  -7   0  11        5.52        6.09      1.31 o 
  -6   0  11        0.11        0.97      0.91 o 
  -5   0  11      102.56      101.64      2.22 o 
  -4   0  11        2.01        4.87      0.99 o 
  -3   0  11      165.94      172.08      2.74 o 
  -2   0  11       83.84       86.11      2.01 o 
  -1   0  11        0.96        1.72      0.95 o 
   0   0  11        0.49        2.29      0.93 o 
   1   0  11       23.25       25.48      1.21 o 
   2   0  11        0.00        0.38      0.79 o 
   3   0  11       10.07       13.31      1.09 o 
   4   0  11        6.22       10.29      1.26 o 
  -7   1  11        0.01        0.27      1.25 o 
  -6   1  11        3.69        2.15      0.89 o 
  -5   1  11        5.63        4.87      1.09 o 
  -4   1  11        1.11        0.45      0.87 o 
  -3   1  11        0.53       -0.13      0.89 o 
  -2   1  11        0.15        1.03      0.82 o 
  -1   1  11       93.76       91.11      2.16 o 
   0   1  11        6.53        7.15      1.07 o 
   1   1  11       10.87       13.03      0.87 o 
   2   1  11        0.16        0.17      0.71 o 
   3   1  11       12.65       19.22      1.26 o 
  -7   2  11       17.12       17.12      1.04 o 
  -6   2  11        2.77       -0.16      0.95 o 
  -5   2  11        4.70        2.85      0.99 o 
  -4   2  11        1.10        0.96      0.90 o 
  -3   2  11        2.85        2.25      0.94 o 
  -2   2  11        1.70        0.80      0.95 o 
  -1   2  11       63.74       64.56      2.01 o 
   0   2  11        3.74        5.01      0.93 o 
   1   2  11        2.42        3.30      0.87 o 
   2   2  11        0.10       -0.65      0.78 o 
   3   2  11        0.46        0.46      0.85 o 
  -7   3  11        4.90        4.63      0.82 o 
  -6   3  11        7.01        7.08      1.18 o 
  -5   3  11        0.73       -0.68      0.98 o 
  -4   3  11        0.31       -0.08      0.94 o 
  -3   3  11        6.89        6.57      1.15 o 
  -2   3  11        0.02       -0.15      0.93 o 
  -1   3  11        2.41        4.16      0.91 o 
   0   3  11        0.97        0.08      0.91 o 
   1   3  11        0.22        0.19      0.89 o 
   2   3  11       12.78       11.09      1.03 o 
  -6   4  11       14.21       14.74      1.41 o 
  -5   4  11       23.78       22.69      1.67 o 
  -4   4  11        3.04        2.38      1.24 o 
  -3   4  11       35.19       34.24      1.81 o 
  -2   4  11        6.87        8.67      1.25 o 
  -1   4  11        6.67        4.52      1.07 o 
   0   4  11        0.15       -0.87      0.95 o 
  -4   5  11        0.19        0.32      1.08 o 
  -3   5  11        3.16        2.80      1.07 o 
  -2   5  11        0.19       -0.79      1.15 o 
   0  -7  12       15.89       18.58      3.98 o 
   1  -7  12       14.84       18.59      1.57 o 
   2  -7  12        4.61        4.10      1.29 o 
  -2  -6  12       16.58       18.23      1.22 o 
  -1  -6  12        0.90        0.64      0.74 o 
   0  -6  12       25.64       29.84      1.91 o 
   1  -6  12       37.04       35.15      1.64 o 
   2  -6  12        0.08        0.14      0.64 o 
   3  -6  12        2.32        1.65      1.04 o 
  -4  -5  12        0.49       -1.03      1.03 o 
  -3  -5  12        2.46        0.96      0.72 o 
  -2  -5  12       11.98       12.20      0.78 o 
  -1  -5  12        6.95        2.90      1.04 o 
   0  -5  12       20.23       22.20      0.96 o 
   1  -5  12        8.53        9.53      0.79 o 
   2  -5  12        0.04       -0.58      0.62 o 
   3  -5  12        1.31        0.88      1.09 o 
   4  -5  12        5.52        4.83      1.27 o 
  -5  -4  12        0.55        0.54      0.57 o 
  -4  -4  12       23.28       24.01      1.44 o 
  -3  -4  12        2.22        0.96      0.95 o 
  -2  -4  12        4.30        3.94      1.07 o 
  -1  -4  12       36.22       30.38      1.53 o 
   0  -4  12        6.80        5.58      0.95 o 
   1  -4  12        4.27        3.53      0.65 o 
   2  -4  12       14.31       13.78      0.77 o 
   3  -4  12        1.33        0.89      0.92 o 
   4  -4  12        4.54        3.20      1.24 o 
  -5  -3  12        0.41        1.00      0.87 o 
  -4  -3  12       58.18       59.57      1.88 o 
  -3  -3  12       12.48        8.94      1.09 o 
  -2  -3  12        4.07        3.74      0.99 o 
  -1  -3  12       64.60       59.64      1.80 o 
   0  -3  12        0.32       -0.22      0.85 o 
   1  -3  12        8.04        7.61      0.68 o 
   2  -3  12       14.25       16.17      1.00 o 
   3  -3  12        7.84        8.08      1.07 o 
   4  -3  12       28.60       32.96      1.71 o 
  -6  -2  12       15.32       17.12      1.24 o 
  -5  -2  12        0.13        1.60      0.86 o 
  -4  -2  12       36.64       41.95      1.69 o 
  -3  -2  12       75.62       70.76      1.98 o 
  -2  -2  12        0.19        0.56      0.94 o 
  -1  -2  12       24.84       24.81      1.39 o 
   0  -2  12       15.00       13.35      1.08 o 
   1  -2  12        0.20       -0.02      0.57 o 
   2  -2  12        5.98        6.25      1.17 o 
   3  -2  12        2.54        2.70      0.94 o 
   4  -2  12       21.51       23.20      1.45 o 
  -6  -1  12       10.06       11.18      1.19 o 
  -5  -1  12        6.40        6.99      1.13 o 
  -4  -1  12       46.79       45.93      1.70 o 
  -3  -1  12      155.07      159.00      2.76 o 
  -2  -1  12        0.58        3.78      0.97 o 
  -1  -1  12       44.87       44.83      1.65 o 
   0  -1  12       21.25       21.36      1.33 o 
   1  -1  12        2.44        2.73      0.66 o 
   2  -1  12       16.87       17.74      1.16 o 
   3  -1  12        1.94        1.81      0.95 o 
  -6   0  12        1.42        2.03      0.94 o 
  -5   0  12        4.17        4.94      1.09 o 
  -4   0  12        2.20        2.06      0.93 o 
  -3   0  12        2.42        3.71      0.99 o 
  -2   0  12        7.59        8.58      1.11 o 
  -1   0  12        3.13        2.64      0.98 o 
   0   0  12       36.08       35.79      1.55 o 
   1   0  12        1.41        1.91      0.94 o 
   2   0  12       21.96       31.92      1.43 o 
   3   0  12        4.32        4.36      1.05 o 
  -6   1  12        1.60        1.16      0.97 o 
  -5   1  12       13.34       14.45      1.27 o 
  -4   1  12        9.46        8.38      1.21 o 
  -3   1  12        4.32        4.64      1.06 o 
  -2   1  12        8.92        8.92      1.15 o 
  -1   1  12       17.17       14.05      1.24 o 
   0   1  12       40.13       39.11      1.69 o 
   1   1  12        0.70        0.80      0.95 o 
   2   1  12        4.63        4.26      0.94 o 
  -6   2  12        0.46        0.70      0.99 o 
  -5   2  12       11.46       12.15      1.31 o 
  -4   2  12        3.28        2.48      1.01 o 
  -3   2  12        0.20       -0.97      0.97 o 
  -2   2  12        0.67        0.65      0.99 o 
  -1   2  12        7.73        7.73      1.26 o 
   0   2  12        2.54        2.75      0.84 o 
   1   2  12        6.78        8.17      1.04 o 
  -5   3  12        1.13        0.92      1.17 o 
  -4   3  12        7.64        6.41      1.22 o 
  -3   3  12        7.62        6.90      1.10 o 
  -2   3  12       22.00       23.36      1.51 o 
  -1   3  12        0.04        1.15      1.03 o 
   0   3  12        2.22        3.62      0.97 o 
  -4   4  12        0.11        0.43      1.05 o 
  -3   4  12        2.63        5.91      1.24 o 
  -2   4  12        5.73        4.71      1.12 o 
  -2  -5  13        2.50        2.71      1.13 o 
  -1  -5  13        0.00       -0.59      1.02 o 
   0  -5  13        4.29        3.62      0.95 o 
   1  -5  13        2.23        1.20      0.63 o 
   2  -5  13        0.00        0.06      0.69 o 
  -3  -4  13       18.07       17.60      1.40 o 
  -2  -4  13       20.77       17.04      1.27 o 
  -1  -4  13        6.93        2.99      0.98 o 
   0  -4  13       17.57       13.80      1.11 o 
   1  -4  13        3.14        2.78      0.66 o 
   2  -4  13        0.10        0.12      0.62 o 
  -4  -3  13       15.29       18.05      1.31 o 
  -3  -3  13        4.95        4.99      1.12 o 
  -2  -3  13       19.64       19.67      1.34 o 
  -1  -3  13        6.85        5.88      1.08 o 
   0  -3  13        6.26        6.28      0.98 o 
   1  -3  13        0.34        0.16      0.85 o 
   2  -3  13       14.81       18.40      1.71 o 
  -5  -2  13       16.71       19.19      1.39 o 
  -4  -2  13       28.41       32.98      1.67 o 
  -3  -2  13       12.16       10.76      1.18 o 
  -2  -2  13       41.76       36.06      1.58 o 
  -1  -2  13       17.76       17.08      1.29 o 
   0  -2  13        2.86        2.88      0.95 o 
   1  -2  13        1.48        1.26      0.88 o 
   2  -2  13        0.02       -0.41      0.90 o 
  -5  -1  13        4.82        2.64      1.11 o 
  -4  -1  13        6.04        5.14      1.06 o 
  -3  -1  13        8.71       12.10      1.28 o 
  -2  -1  13       15.96       14.68      1.15 o 
  -1  -1  13       12.16       13.56      1.18 o 
   0  -1  13        1.50        1.59      0.91 o 
   1  -1  13        6.38        7.00      1.05 o 
   2  -1  13        4.49        5.53      1.00 o 
  -5   0  13       18.25       18.17      1.48 o 
  -4   0  13        2.65        4.15      1.06 o 
  -3   0  13       18.42       17.36      1.31 o 
  -2   0  13        0.00        0.77      0.93 o 
  -1   0  13        5.53        5.82      1.06 o 
   0   0  13        8.38        7.39      1.08 o 
   1   0  13        7.28        6.79      1.03 o 
  -5   1  13       15.50       19.36      1.56 o 
  -4   1  13        3.48        2.44      1.05 o 
  -3   1  13        3.06        3.82      1.01 o 
  -2   1  13        0.59        0.29      0.97 o 
  -1   1  13        3.10        3.60      1.05 o 
   0   1  13       22.77       23.61      1.48 o 
  -4   2  13        0.65       -0.11      1.09 o 
  -3   2  13        1.07        0.93      1.09 o 
  -2   2  13       12.46       10.97      1.27 o 
  -1   2  13        7.09       12.61      1.40 o 
  -2  -3  14        9.16        7.02      1.23 o 
  -1  -3  14        0.37        0.66      0.90 o 
   0  -3  14        4.13        3.05      1.03 o 
  -3  -2  14        2.94        4.73      1.21 o 
  -2  -2  14       37.32       37.95      1.66 o 
  -1  -2  14        1.88        3.09      0.99 o 
   0  -2  14        1.62        0.88      1.00 o 
  -3  -1  14        0.02        0.60      0.99 o 
  -2  -1  14       11.23       13.58      1.29 o 
  -1  -1  14        1.79        1.52      1.03 o 
   0  -1  14        5.21        3.93      1.15 o 
  -2   0  14        1.91        3.00      1.09 o 
                                                 
